# Supplementary material for: Hypertranscription of rDNA Responsible for Nucleolar Remodelling is a Doorman for Acquiring Pluripotency
Source: Cell Prolif. 2025 May 4;58(10):e70052. doi: 10.1111/cpr.70052 (PMC12508691; doi:10.1111/cpr.70052)
Supplement: Supplementary file 9 — Table S1. Primer‐detailed sequence of primers in the material method. [file CPR-58-e70052-s002.xlsx]

## Sheet: q-PCR primer
Gene	Forward Sequence	Reverse Sequence
18S	CGCGGTTCTATTTTGTTGGT	AGTCGGCATCGTTTATGGTC
47S	CTCCTGTCTGTGGTGTCCAA	GCTGGCAGAACGAGAAGAAC
Major satellite sequence	GGCTGTATTCCCCTCCATCG	CCAGTTGGTAACAATGCCATGT
β-actin	GACGACTTGAAAAATGACGAAATC	CATATTCCAGGTCCTTCAGTGTGC
Polr1a	TGGTGGCTTTGTCACTGGAAGG	CCTTTGGAGATAGCCAGAACGG
Wdr36	CCACCTATCACACAGTTTGCTGC	TCCAGGTTGAGCAAGACCGCTT
DDX21	GTGATCCGAGTGTACAGTGGTC	GCTTCTGTGGAATGTCGCCATG
NOP16	CGGTACATGGTAGAGAATCACGG	GATGAAGGCTTGCCACTCCGTT
Pwp1	AAGCCGACTGACAACCTCATCG	TCAGCCATTCCACACTCAGAGG
NCL	TGAGGGCAGAACAATCAGGCTG	GGTCTCTTCAGTGGTATCCTCAG
Polr1e	CAAGATGGCGTCCTCTACCTTC	CTCTCAAGAGCATCATACTCGGC

## Sheet: PCR
Primer Name	Sequence
mOct4-F2/3/4	aagcaggctccaccttccccATGGCTGGACACCTGGCTTC
mOct4-R3	tctcattgttCTGGGACTCCTCGGGAGTTG
mOct4-F3	ggagtcccagAACAATGAGAACCTTCAGGAGATATG
mOct4-R4	gaatactcaatGGCCTGCACCAGGGTCTC
mOct4-F4	gtgcaggccATTGAGTATTCCCAACGAGAAGAGTATGAGG
mOct4-R1/2/3/4	ggctggtgcctcagtttgaatgcatgg

## Sheet: CHIP-qPCR primer
Primer Name	Sequence
SP-F	GACACAGGAGAGGGAAGTGC
SP-R	CTCCCTGTACGACCTCCTTG
CP-F	CCCAGGTATGACTTCCAG
CP-R	ACCTATCTCCAGGTCCAATAG
IGS-F	AATACGCCGTGTGTGTGTGT
IGS-R	CAATGTGCCTTCATGATCAAA
Enhancer (ENH)-F	AGGAGGCCGGGCAAGCA
Enhancer (ENH)-R	CCTCCTTGTTAGAGACCGTCCTTAA
