# Supplementary material for: Hypertranscription of rDNA Responsible for Nucleolar Remodelling is a Doorman for Acquiring Pluripotency
Source: Cell Prolif. 2025 May 4;58(10):e70052. doi: 10.1111/cpr.70052 (PMC12508691; doi:10.1111/cpr.70052)
Supplement: Supplementary file 10 — Table S2. Detailed gene clustering and the first column represents the Ensemble ID of the gene. [file CPR-58-e70052-s009.xlsx]

## Sheet: Table1
	genecluster
ENSMUSG00000092111	6
ENSMUSG00000117815	6
ENSMUSG00000048108	6
ENSMUSG00000091006	6
ENSMUSG00000044581	6
ENSMUSG00000079698	6
ENSMUSG00000066372	6
ENSMUSG00000091670	6
ENSMUSG00000095448	6
ENSMUSG00000055088	6
ENSMUSG00000073154	6
ENSMUSG00000018168	6
ENSMUSG00000064006	6
ENSMUSG00000103146	6
ENSMUSG00000070880	6
ENSMUSG00000050030	6
ENSMUSG00000090619	6
ENSMUSG00000075091	6
ENSMUSG00000090806	6
ENSMUSG00000051313	6
ENSMUSG00000108841	6
ENSMUSG00000057447	6
ENSMUSG00000057003	6
ENSMUSG00000059908	6
ENSMUSG00000110147	6
ENSMUSG00000056921	6
ENSMUSG00000023159	6
ENSMUSG00000020395	6
ENSMUSG00000111489	6
ENSMUSG00000094380	6
ENSMUSG00000060503	6
ENSMUSG00000069476	6
ENSMUSG00000102926	6
ENSMUSG00000045994	6
ENSMUSG00000108728	6
ENSMUSG00000094396	6
ENSMUSG00000115778	6
ENSMUSG00000073608	6
ENSMUSG00000045013	6
ENSMUSG00000102403	6
ENSMUSG00000108662	6
ENSMUSG00000048562	6
ENSMUSG00000112483	6
ENSMUSG00000020703	6
ENSMUSG00000066750	6
ENSMUSG00000114161	6
ENSMUSG00000045929	6
ENSMUSG00000109162	6
ENSMUSG00000106710	6
ENSMUSG00000057802	6
ENSMUSG00000042801	6
ENSMUSG00000022212	6
ENSMUSG00000102481	6
ENSMUSG00000105662	6
ENSMUSG00000049806	6
ENSMUSG00000027524	6
ENSMUSG00000095917	6
ENSMUSG00000073924	6
ENSMUSG00000114787	6
ENSMUSG00000108168	6
ENSMUSG00000114083	6
ENSMUSG00000060404	6
ENSMUSG00000051860	6
ENSMUSG00000073972	6
ENSMUSG00000072683	6
ENSMUSG00000102676	6
ENSMUSG00000097043	6
ENSMUSG00000052477	6
ENSMUSG00000113684	6
ENSMUSG00000046150	6
ENSMUSG00000108811	6
ENSMUSG00000105678	6
ENSMUSG00000084756	6
ENSMUSG00000045381	6
ENSMUSG00000110928	6
ENSMUSG00000085987	6
ENSMUSG00000048226	6
ENSMUSG00000103159	6
ENSMUSG00000103788	6
ENSMUSG00000085827	6
ENSMUSG00000117473	6
ENSMUSG00000040901	6
ENSMUSG00000060407	6
ENSMUSG00000102599	6
ENSMUSG00000074849	6
ENSMUSG00000097547	6
ENSMUSG00000048015	6
ENSMUSG00000096858	6
ENSMUSG00000086026	6
ENSMUSG00000102423	6
ENSMUSG00000070983	6
ENSMUSG00000097434	6
ENSMUSG00000103809	6
ENSMUSG00000041237	6
ENSMUSG00000103747	6
ENSMUSG00000108189	6
ENSMUSG00000021216	6
ENSMUSG00000105320	6
ENSMUSG00000110225	6
ENSMUSG00000037159	6
ENSMUSG00000073946	6
ENSMUSG00000097739	6
ENSMUSG00000102360	6
ENSMUSG00000102618	6
ENSMUSG00000109473	6
ENSMUSG00000102401	6
ENSMUSG00000066319	6
ENSMUSG00000057000	6
ENSMUSG00000102260	6
ENSMUSG00000029369	6
ENSMUSG00000051081	6
ENSMUSG00000110638	6
ENSMUSG00000096228	6
ENSMUSG00000046262	6
ENSMUSG00000112174	6
ENSMUSG00000104121	6
ENSMUSG00000084902	6
ENSMUSG00000110138	6
ENSMUSG00000085833	6
ENSMUSG00000054061	6
ENSMUSG00000107377	6
ENSMUSG00000106049	6
ENSMUSG00000084965	6
ENSMUSG00000113680	6
ENSMUSG00000072708	6
ENSMUSG00000087201	6
ENSMUSG00000097615	6
ENSMUSG00000101930	6
ENSMUSG00000055194	6
ENSMUSG00000108315	6
ENSMUSG00000100619	6
ENSMUSG00000014453	6
ENSMUSG00000115238	6
ENSMUSG00000085224	6
ENSMUSG00000096528	6
ENSMUSG00000070504	6
ENSMUSG00000049041	6
ENSMUSG00000106054	6
ENSMUSG00000102591	6
ENSMUSG00000097185	6
ENSMUSG00000106202	6
ENSMUSG00000107464	6
ENSMUSG00000102786	6
ENSMUSG00000063842	6
ENSMUSG00000102508	6
ENSMUSG00000046282	6
ENSMUSG00000075121	6
ENSMUSG00000093535	6
ENSMUSG00000029656	6
ENSMUSG00000099625	6
ENSMUSG00000000159	6
ENSMUSG00000107559	6
ENSMUSG00000045493	6
ENSMUSG00000112948	6
ENSMUSG00000028712	6
ENSMUSG00000101373	6
ENSMUSG00000108088	6
ENSMUSG00000105574	6
ENSMUSG00000117520	6
ENSMUSG00000053499	6
ENSMUSG00000109601	6
ENSMUSG00000079263	6
ENSMUSG00000089652	6
ENSMUSG00000102480	6
ENSMUSG00000115122	6
ENSMUSG00000063137	6
ENSMUSG00000058132	6
ENSMUSG00000073932	6
ENSMUSG00000115424	6
ENSMUSG00000100150	6
ENSMUSG00000047674	6
ENSMUSG00000107801	6
ENSMUSG00000062327	6
ENSMUSG00000106869	6
ENSMUSG00000102144	6
ENSMUSG00000102838	6
ENSMUSG00000107703	6
ENSMUSG00000115869	6
ENSMUSG00000031645	6
ENSMUSG00000091722	6
ENSMUSG00000031362	6
ENSMUSG00000034552	6
ENSMUSG00000042179	6
ENSMUSG00000087035	6
ENSMUSG00000112018	6
ENSMUSG00000092272	6
ENSMUSG00000050815	6
ENSMUSG00000110396	6
ENSMUSG00000087434	6
ENSMUSG00000033726	6
ENSMUSG00000074359	6
ENSMUSG00000111306	6
ENSMUSG00000110924	6
ENSMUSG00000108375	6
ENSMUSG00000041708	6
ENSMUSG00000075172	6
ENSMUSG00000115137	6
ENSMUSG00000102653	6
ENSMUSG00000113649	6
ENSMUSG00000061388	6
ENSMUSG00000059279	6
ENSMUSG00000064052	6
ENSMUSG00000069074	6
ENSMUSG00000106739	6
ENSMUSG00000044029	6
ENSMUSG00000102718	6
ENSMUSG00000039296	6
ENSMUSG00000112193	6
ENSMUSG00000113111	6
ENSMUSG00000104410	6
ENSMUSG00000043429	6
ENSMUSG00000104945	6
ENSMUSG00000094370	6
ENSMUSG00000117096	6
ENSMUSG00000021210	6
ENSMUSG00000059114	6
ENSMUSG00000095670	6
ENSMUSG00000111767	6
ENSMUSG00000115739	6
ENSMUSG00000055110	6
ENSMUSG00000105716	6
ENSMUSG00000111065	6
ENSMUSG00000116433	6
ENSMUSG00000105974	6
ENSMUSG00000098197	6
ENSMUSG00000050217	6
ENSMUSG00000026285	6
ENSMUSG00000115777	6
ENSMUSG00000052922	6
ENSMUSG00000114634	6
ENSMUSG00000111953	6
ENSMUSG00000054630	6
ENSMUSG00000115323	6
ENSMUSG00000117995	6
ENSMUSG00000054435	6
ENSMUSG00000085124	6
ENSMUSG00000089694	6
ENSMUSG00000043087	6
ENSMUSG00000112121	6
ENSMUSG00000078173	6
ENSMUSG00000068083	6
ENSMUSG00000106184	6
ENSMUSG00000103594	6
ENSMUSG00000084908	6
ENSMUSG00000023802	6
ENSMUSG00000104497	6
ENSMUSG00000053129	6
ENSMUSG00000108127	6
ENSMUSG00000061947	6
ENSMUSG00000109625	6
ENSMUSG00000040629	6
ENSMUSG00000028109	6
ENSMUSG00000029044	6
ENSMUSG00000117635	6
ENSMUSG00000110557	6
ENSMUSG00000109699	6
ENSMUSG00000104910	6
ENSMUSG00000045709	6
ENSMUSG00000109250	6
ENSMUSG00000082843	6
ENSMUSG00000114569	6
ENSMUSG00000094422	6
ENSMUSG00000074252	6
ENSMUSG00000079457	6
ENSMUSG00000116096	6
ENSMUSG00000108718	6
ENSMUSG00000112340	6
ENSMUSG00000075149	6
ENSMUSG00000039174	6
ENSMUSG00000068085	6
ENSMUSG00000072574	6
ENSMUSG00000105979	6
ENSMUSG00000110228	6
ENSMUSG00000110343	6
ENSMUSG00000031118	6
ENSMUSG00000110067	6
ENSMUSG00000115689	6
ENSMUSG00000070574	6
ENSMUSG00000099853	6
ENSMUSG00000017588	6
ENSMUSG00000104462	6
ENSMUSG00000109996	6
ENSMUSG00000041791	6
ENSMUSG00000092467	6
ENSMUSG00000111868	6
ENSMUSG00000090214	6
ENSMUSG00000103241	6
ENSMUSG00000103611	6
ENSMUSG00000112458	6
ENSMUSG00000078686	6
ENSMUSG00000054360	6
ENSMUSG00000097980	6
ENSMUSG00000118047	6
ENSMUSG00000001076	6
ENSMUSG00000108812	6
ENSMUSG00000115822	6
ENSMUSG00000113535	6
ENSMUSG00000117233	6
ENSMUSG00000087029	6
ENSMUSG00000113024	6
ENSMUSG00000073721	6
ENSMUSG00000105838	6
ENSMUSG00000025431	6
ENSMUSG00000057540	6
ENSMUSG00000034623	6
ENSMUSG00000098211	6
ENSMUSG00000114415	6
ENSMUSG00000106116	6
ENSMUSG00000101411	6
ENSMUSG00000116595	6
ENSMUSG00000090594	6
ENSMUSG00000023987	6
ENSMUSG00000050996	6
ENSMUSG00000113099	6
ENSMUSG00000110264	6
ENSMUSG00000111666	6
ENSMUSG00000009580	6
ENSMUSG00000101721	6
ENSMUSG00000048001	6
ENSMUSG00000102579	6
ENSMUSG00000028777	6
ENSMUSG00000099528	6
ENSMUSG00000067101	6
ENSMUSG00000116210	6
ENSMUSG00000115377	6
ENSMUSG00000108467	6
ENSMUSG00000106995	6
ENSMUSG00000086369	6
ENSMUSG00000118103	6
ENSMUSG00000021961	6
ENSMUSG00000107136	6
ENSMUSG00000051361	6
ENSMUSG00000108038	6
ENSMUSG00000101895	6
ENSMUSG00000062561	6
ENSMUSG00000013643	6
ENSMUSG00000116968	6
ENSMUSG00000055109	6
ENSMUSG00000109291	6
ENSMUSG00000111951	6
ENSMUSG00000035923	6
ENSMUSG00000104819	6
ENSMUSG00000081077	6
ENSMUSG00000084757	6
ENSMUSG00000056716	6
ENSMUSG00000102046	6
ENSMUSG00000104477	6
ENSMUSG00000041255	6
ENSMUSG00000102540	6
ENSMUSG00000112164	6
ENSMUSG00000026985	6
ENSMUSG00000104286	6
ENSMUSG00000105933	6
ENSMUSG00000061701	6
ENSMUSG00000085449	6
ENSMUSG00000108134	6
ENSMUSG00000108804	6
ENSMUSG00000113895	6
ENSMUSG00000078668	6
ENSMUSG00000103459	6
ENSMUSG00000014543	6
ENSMUSG00000083695	6
ENSMUSG00000118626	6
ENSMUSG00000026416	6
ENSMUSG00000097215	6
ENSMUSG00000085502	6
ENSMUSG00000109242	6
ENSMUSG00000097089	6
ENSMUSG00000038148	6
ENSMUSG00000022738	6
ENSMUSG00000116668	6
ENSMUSG00000113453	6
ENSMUSG00000117379	6
ENSMUSG00000082042	6
ENSMUSG00000033409	6
ENSMUSG00000096607	6
ENSMUSG00000083206	6
ENSMUSG00000019815	6
ENSMUSG00000114839	6
ENSMUSG00000081851	6
ENSMUSG00000106501	6
ENSMUSG00000117164	6
ENSMUSG00000103644	6
ENSMUSG00000105489	6
ENSMUSG00000113911	6
ENSMUSG00000050075	6
ENSMUSG00000102443	6
ENSMUSG00000098322	6
ENSMUSG00000109064	6
ENSMUSG00000022085	6
ENSMUSG00000113572	6
ENSMUSG00000106341	6
ENSMUSG00000113493	6
ENSMUSG00000052850	6
ENSMUSG00000084851	6
ENSMUSG00000104304	6
ENSMUSG00000115587	6
ENSMUSG00000008843	6
ENSMUSG00000105315	6
ENSMUSG00000078262	6
ENSMUSG00000107207	6
ENSMUSG00000000701	6
ENSMUSG00000074912	6
ENSMUSG00000111221	6
ENSMUSG00000048155	6
ENSMUSG00000035454	6
ENSMUSG00000100178	6
ENSMUSG00000106658	6
ENSMUSG00000113942	6
ENSMUSG00000116554	6
ENSMUSG00000111885	6
ENSMUSG00000078080	6
ENSMUSG00000095199	6
ENSMUSG00000100850	6
ENSMUSG00000116998	6
ENSMUSG00000097941	6
ENSMUSG00000113267	6
ENSMUSG00000098179	6
ENSMUSG00000041872	6
ENSMUSG00000086548	6
ENSMUSG00000097010	6
ENSMUSG00000082018	6
ENSMUSG00000116911	6
ENSMUSG00000089982	6
ENSMUSG00000111629	6
ENSMUSG00000103555	6
ENSMUSG00000110721	6
ENSMUSG00000086225	6
ENSMUSG00000009093	6
ENSMUSG00000079494	6
ENSMUSG00000098064	6
ENSMUSG00000099564	6
ENSMUSG00000078528	6
ENSMUSG00000114087	6
ENSMUSG00000098016	6
ENSMUSG00000110076	6
ENSMUSG00000112527	6
ENSMUSG00000041857	6
ENSMUSG00000022215	6
ENSMUSG00000099417	6
ENSMUSG00000108975	6
ENSMUSG00000082426	6
ENSMUSG00000066239	6
ENSMUSG00000104014	6
ENSMUSG00000105153	6
ENSMUSG00000109831	6
ENSMUSG00000062148	6
ENSMUSG00000111914	6
ENSMUSG00000114425	6
ENSMUSG00000085940	6
ENSMUSG00000086789	6
ENSMUSG00000086989	6
ENSMUSG00000015441	6
ENSMUSG00000092270	6
ENSMUSG00000104659	6
ENSMUSG00000063971	6
ENSMUSG00000099911	6
ENSMUSG00000084222	6
ENSMUSG00000085522	6
ENSMUSG00000102894	6
ENSMUSG00000113355	6
ENSMUSG00000103549	6
ENSMUSG00000113716	6
ENSMUSG00000081498	6
ENSMUSG00000025963	6
ENSMUSG00000117958	6
ENSMUSG00000071165	6
ENSMUSG00000118483	6
ENSMUSG00000114259	6
ENSMUSG00000080916	6
ENSMUSG00000019489	6
ENSMUSG00000116937	6
ENSMUSG00000107601	6
ENSMUSG00000095528	6
ENSMUSG00000113740	6
ENSMUSG00000099353	6
ENSMUSG00000045463	6
ENSMUSG00000055446	6
ENSMUSG00000102945	6
ENSMUSG00000110628	6
ENSMUSG00000112609	6
ENSMUSG00000115745	6
ENSMUSG00000086909	6
ENSMUSG00000070778	6
ENSMUSG00000110624	6
ENSMUSG00000107452	6
ENSMUSG00000110533	6
ENSMUSG00000118631	6
ENSMUSG00000116667	6
ENSMUSG00000101004	6
ENSMUSG00000106851	6
ENSMUSG00000099605	6
ENSMUSG00000112543	6
ENSMUSG00000100175	6
ENSMUSG00000115080	6
ENSMUSG00000085019	6
ENSMUSG00000102303	6
ENSMUSG00000105088	6
ENSMUSG00000063929	6
ENSMUSG00000116619	6
ENSMUSG00000037689	6
ENSMUSG00000081575	6
ENSMUSG00000105656	6
ENSMUSG00000045471	6
ENSMUSG00000099349	6
ENSMUSG00000108644	6
ENSMUSG00000100001	6
ENSMUSG00000105484	6
ENSMUSG00000113203	6
ENSMUSG00000084804	6
ENSMUSG00000107270	6
ENSMUSG00000029618	6
ENSMUSG00000105219	6
ENSMUSG00000107114	6
ENSMUSG00000055072	6
ENSMUSG00000104574	6
ENSMUSG00000117369	6
ENSMUSG00000084764	6
ENSMUSG00000113235	6
ENSMUSG00000048628	6
ENSMUSG00000102763	6
ENSMUSG00000082054	6
ENSMUSG00000085463	6
ENSMUSG00000102852	6
ENSMUSG00000110856	6
ENSMUSG00000084214	6
ENSMUSG00000118113	6
ENSMUSG00000098290	6
ENSMUSG00000112754	6
ENSMUSG00000118437	6
ENSMUSG00000114410	6
ENSMUSG00000100341	6
ENSMUSG00000087043	6
ENSMUSG00000100981	6
ENSMUSG00000113278	6
ENSMUSG00000109910	6
ENSMUSG00000108224	6
ENSMUSG00000085021	6
ENSMUSG00000073991	6
ENSMUSG00000081484	6
ENSMUSG00000089949	6
ENSMUSG00000116944	6
ENSMUSG00000083847	6
ENSMUSG00000016529	6
ENSMUSG00000117980	6
ENSMUSG00000110967	6
ENSMUSG00000086207	6
ENSMUSG00000096597	6
ENSMUSG00000102699	6
ENSMUSG00000104365	6
ENSMUSG00000105141	6
ENSMUSG00000109827	6
ENSMUSG00000115307	6
ENSMUSG00000083837	6
ENSMUSG00000068165	6
ENSMUSG00000083590	6
ENSMUSG00000117779	6
ENSMUSG00000031132	6
ENSMUSG00000101909	6
ENSMUSG00000116747	6
ENSMUSG00000099933	6
ENSMUSG00000085142	6
ENSMUSG00000108089	6
ENSMUSG00000115400	6
ENSMUSG00000060128	6
ENSMUSG00000086258	6
ENSMUSG00000099378	6
ENSMUSG00000084173	6
ENSMUSG00000083998	6
ENSMUSG00000092339	6
ENSMUSG00000109465	6
ENSMUSG00000101559	6
ENSMUSG00000111596	6
ENSMUSG00000103526	6
ENSMUSG00000056978	6
ENSMUSG00000103884	6
ENSMUSG00000081013	6
ENSMUSG00000109275	6
ENSMUSG00000104634	6
ENSMUSG00000090193	6
ENSMUSG00000082353	6
ENSMUSG00000084776	6
ENSMUSG00000111369	6
ENSMUSG00000081199	6
ENSMUSG00000081569	6
ENSMUSG00000083738	6
ENSMUSG00000078601	6
ENSMUSG00000099692	6
ENSMUSG00000083684	6
ENSMUSG00000111381	6
ENSMUSG00000086792	6
ENSMUSG00000112459	6
ENSMUSG00000081688	6
ENSMUSG00000099971	6
ENSMUSG00000108482	6
ENSMUSG00000098053	6
ENSMUSG00000085561	6
ENSMUSG00000094719	6
ENSMUSG00000112371	6
ENSMUSG00000116217	6
ENSMUSG00000104134	6
ENSMUSG00000102879	6
ENSMUSG00000103704	6
ENSMUSG00000118479	6
ENSMUSG00000114264	6
ENSMUSG00000109880	6
ENSMUSG00000086707	6
ENSMUSG00000111663	6
ENSMUSG00000113181	6
ENSMUSG00000110399	6
ENSMUSG00000112409	6
ENSMUSG00000081587	6
ENSMUSG00000086020	6
ENSMUSG00000118474	6
ENSMUSG00000107679	6
ENSMUSG00000111525	6
ENSMUSG00000082544	6
ENSMUSG00000058700	6
ENSMUSG00000103817	6
ENSMUSG00000093378	6
ENSMUSG00000118214	6
ENSMUSG00000101880	6
ENSMUSG00000087244	6
ENSMUSG00000114158	6
ENSMUSG00000080780	6
ENSMUSG00000085132	6
ENSMUSG00000085134	6
ENSMUSG00000105074	6
ENSMUSG00000045391	6
ENSMUSG00000101919	6
ENSMUSG00000106357	6
ENSMUSG00000109313	6
ENSMUSG00000102149	6
ENSMUSG00000046145	6
ENSMUSG00000081445	6
ENSMUSG00000086614	6
ENSMUSG00000082649	6
ENSMUSG00000081386	6
ENSMUSG00000044222	6
ENSMUSG00000114849	6
ENSMUSG00000063689	6
ENSMUSG00000100420	6
ENSMUSG00000026182	6
ENSMUSG00000085920	6
ENSMUSG00000105181	6
ENSMUSG00000108493	6
ENSMUSG00000066902	6
ENSMUSG00000090474	6
ENSMUSG00000104937	6
ENSMUSG00000105342	6
ENSMUSG00000060177	6
ENSMUSG00000082676	6
ENSMUSG00000112690	6
ENSMUSG00000092418	6
ENSMUSG00000086868	6
ENSMUSG00000085223	6
ENSMUSG00000115804	6
ENSMUSG00000104654	6
ENSMUSG00000111926	6
ENSMUSG00000097438	6
ENSMUSG00000108097	6
ENSMUSG00000083109	6
ENSMUSG00000085662	6
ENSMUSG00000112020	6
ENSMUSG00000104685	6
ENSMUSG00000114036	6
ENSMUSG00000110585	6
ENSMUSG00000113108	6
ENSMUSG00000104065	6
ENSMUSG00000116997	6
ENSMUSG00000104557	6
ENSMUSG00000111665	6
ENSMUSG00000116757	6
ENSMUSG00000108013	6
ENSMUSG00000082234	6
ENSMUSG00000116938	6
ENSMUSG00000085154	6
ENSMUSG00000117566	6
ENSMUSG00000109653	6
ENSMUSG00000083585	6
ENSMUSG00000115248	6
ENSMUSG00000085695	6
ENSMUSG00000086072	6
ENSMUSG00000108887	6
ENSMUSG00000111608	6
ENSMUSG00000114823	6
ENSMUSG00000076939	6
ENSMUSG00000081475	6
ENSMUSG00000113791	6
ENSMUSG00000083446	6
ENSMUSG00000108121	6
ENSMUSG00000081694	6
ENSMUSG00000108191	6
ENSMUSG00000108457	6
ENSMUSG00000112446	6
ENSMUSG00000104792	6
ENSMUSG00000109132	6
ENSMUSG00000057577	6
ENSMUSG00000108497	6
ENSMUSG00000110168	6
ENSMUSG00000100671	6
ENSMUSG00000115445	6
ENSMUSG00000115786	6
ENSMUSG00000114125	6
ENSMUSG00000101848	6
ENSMUSG00000050650	6
ENSMUSG00000104549	6
ENSMUSG00000102866	6
ENSMUSG00000104954	6
ENSMUSG00000082382	6
ENSMUSG00000102901	6
ENSMUSG00000106656	6
ENSMUSG00000107730	6
ENSMUSG00000105275	6
ENSMUSG00000107266	6
ENSMUSG00000079383	6
ENSMUSG00000097896	6
ENSMUSG00000116136	6
ENSMUSG00000108440	6
ENSMUSG00000103744	6
ENSMUSG00000104650	6
ENSMUSG00000060161	6
ENSMUSG00000082934	6
ENSMUSG00000103284	6
ENSMUSG00000095426	6
ENSMUSG00000110514	6
ENSMUSG00000087555	6
ENSMUSG00000103759	6
ENSMUSG00000080711	6
ENSMUSG00000082040	6
ENSMUSG00000091248	6
ENSMUSG00000087568	6
ENSMUSG00000089831	6
ENSMUSG00000109524	6
ENSMUSG00000100340	6
ENSMUSG00000107744	6
ENSMUSG00000115713	6
ENSMUSG00000116808	6
ENSMUSG00000084045	6
ENSMUSG00000093490	6
ENSMUSG00000060461	6
ENSMUSG00000116352	6
ENSMUSG00000064999	6
ENSMUSG00000089358	6
ENSMUSG00000089643	6
ENSMUSG00000103890	6
ENSMUSG00000106932	6
ENSMUSG00000110288	6
ENSMUSG00000080944	6
ENSMUSG00000087872	6
ENSMUSG00000086669	6
ENSMUSG00000092553	6
ENSMUSG00000081240	6
ENSMUSG00000114007	6
ENSMUSG00000084282	6
ENSMUSG00000086931	6
ENSMUSG00000098107	6
ENSMUSG00000080834	6
ENSMUSG00000095540	6
ENSMUSG00000083781	6
ENSMUSG00000104135	6
ENSMUSG00000085466	6
ENSMUSG00000099989	6
ENSMUSG00000117754	6
ENSMUSG00000091193	6
ENSMUSG00000091192	6
ENSMUSG00000056071	6
ENSMUSG00000083572	6
ENSMUSG00000099166	6
ENSMUSG00000101509	6
ENSMUSG00000111143	6
ENSMUSG00000101112	6
ENSMUSG00000117002	6
ENSMUSG00000086849	6
ENSMUSG00000093031	6
ENSMUSG00000088849	6
ENSMUSG00000105253	6
ENSMUSG00000107657	6
ENSMUSG00000115534	6
ENSMUSG00000063911	6
ENSMUSG00000087613	6
ENSMUSG00000051769	6
ENSMUSG00000112752	6
ENSMUSG00000097202	6
ENSMUSG00000116025	6
ENSMUSG00000098260	6
ENSMUSG00000094436	6
ENSMUSG00000081064	6
ENSMUSG00000078840	6
ENSMUSG00000085594	6
ENSMUSG00000114801	6
ENSMUSG00000081907	6
ENSMUSG00000102857	6
ENSMUSG00000114237	6
ENSMUSG00000102885	6
ENSMUSG00000111316	6
ENSMUSG00000108649	6
ENSMUSG00000076633	6
ENSMUSG00000118177	6
ENSMUSG00000118534	6
ENSMUSG00000082524	6
ENSMUSG00000110461	6
ENSMUSG00000099188	6
ENSMUSG00000111223	6
ENSMUSG00000088213	6
ENSMUSG00000117622	6
ENSMUSG00000082943	6
ENSMUSG00000115440	6
ENSMUSG00000109364	6
ENSMUSG00000104976	6
ENSMUSG00000080440	6
ENSMUSG00000088056	6
ENSMUSG00000088777	6
ENSMUSG00000081062	6
ENSMUSG00000114057	6
ENSMUSG00000065255	6
ENSMUSG00000077146	6
ENSMUSG00000077304	6
ENSMUSG00000080689	6
ENSMUSG00000088250	6
ENSMUSG00000098908	6
ENSMUSG00000098502	6
ENSMUSG00000098614	6
ENSMUSG00000089023	6
ENSMUSG00000093119	6
ENSMUSG00000089365	6
ENSMUSG00000080586	6
ENSMUSG00000084731	6
ENSMUSG00000080687	6
ENSMUSG00000088114	6
ENSMUSG00000102442	6
ENSMUSG00000088233	6
ENSMUSG00000098718	6
ENSMUSG00000070236	6
ENSMUSG00000096314	6
ENSMUSG00000117297	6
ENSMUSG00000065319	6
ENSMUSG00000104750	6
ENSMUSG00000113279	6
ENSMUSG00000064686	6
ENSMUSG00000064822	6
ENSMUSG00000064867	6
ENSMUSG00000065199	6
ENSMUSG00000065201	6
ENSMUSG00000075903	6
ENSMUSG00000095059	6
ENSMUSG00000095233	6
ENSMUSG00000095489	6
ENSMUSG00000096124	6
ENSMUSG00000096346	6
ENSMUSG00000064948	6
ENSMUSG00000087859	6
ENSMUSG00000088708	6
ENSMUSG00000088303	6
ENSMUSG00000088485	6
ENSMUSG00000088754	6
ENSMUSG00000089253	6
ENSMUSG00000089407	6
ENSMUSG00000065244	6
ENSMUSG00000087730	6
ENSMUSG00000088614	6
ENSMUSG00000106155	6
ENSMUSG00000111760	6
ENSMUSG00000089450	6
ENSMUSG00000092997	6
ENSMUSG00000078006	6
ENSMUSG00000076121	6
ENSMUSG00000088860	6
ENSMUSG00000065492	6
ENSMUSG00000095119	6
ENSMUSG00000105768	6
ENSMUSG00000092738	6
ENSMUSG00000093101	6
ENSMUSG00000077042	6
ENSMUSG00000084642	6
ENSMUSG00000099110	6
ENSMUSG00000104794	6
ENSMUSG00000108735	6
ENSMUSG00000117058	6
ENSMUSG00000065544	6
ENSMUSG00000077567	6
ENSMUSG00000077787	6
ENSMUSG00000105496	6
ENSMUSG00000098970	6
ENSMUSG00000098532	6
ENSMUSG00000105379	6
ENSMUSG00000087939	6
ENSMUSG00000113957	6
ENSMUSG00000090417	6
ENSMUSG00000045678	6
ENSMUSG00000042345	6
ENSMUSG00000041991	6
ENSMUSG00000091631	6
ENSMUSG00000102439	6
ENSMUSG00000074981	6
ENSMUSG00000069299	6
ENSMUSG00000069289	6
ENSMUSG00000093942	6
ENSMUSG00000028753	6
ENSMUSG00000045648	6
ENSMUSG00000054142	6
ENSMUSG00000030945	6
ENSMUSG00000115027	6
ENSMUSG00000059043	6
ENSMUSG00000038094	6
ENSMUSG00000028707	6
ENSMUSG00000104287	6
ENSMUSG00000110814	6
ENSMUSG00000111517	6
ENSMUSG00000115816	6
ENSMUSG00000066760	6
ENSMUSG00000008845	6
ENSMUSG00000107706	6
ENSMUSG00000049098	6
ENSMUSG00000103800	6
ENSMUSG00000057461	6
ENSMUSG00000047492	6
ENSMUSG00000048067	6
ENSMUSG00000115697	6
ENSMUSG00000108249	6
ENSMUSG00000079451	6
ENSMUSG00000063615	6
ENSMUSG00000105476	6
ENSMUSG00000073926	6
ENSMUSG00000108022	6
ENSMUSG00000044021	6
ENSMUSG00000032987	6
ENSMUSG00000103261	6
ENSMUSG00000021721	6
ENSMUSG00000020168	6
ENSMUSG00000095629	6
ENSMUSG00000111023	6
ENSMUSG00000029260	6
ENSMUSG00000109532	6
ENSMUSG00000062186	6
ENSMUSG00000075160	6
ENSMUSG00000057349	6
ENSMUSG00000103175	6
ENSMUSG00000067081	6
ENSMUSG00000060556	6
ENSMUSG00000109013	6
ENSMUSG00000024650	6
ENSMUSG00000042976	6
ENSMUSG00000091450	6
ENSMUSG00000089922	6
ENSMUSG00000091873	6
ENSMUSG00000112516	6
ENSMUSG00000069818	6
ENSMUSG00000059134	6
ENSMUSG00000106598	6
ENSMUSG00000021348	6
ENSMUSG00000102114	6
ENSMUSG00000093884	6
ENSMUSG00000024254	6
ENSMUSG00000048766	6
ENSMUSG00000106897	6
ENSMUSG00000094701	6
ENSMUSG00000091594	6
ENSMUSG00000113847	6
ENSMUSG00000085386	6
ENSMUSG00000071679	6
ENSMUSG00000044441	6
ENSMUSG00000115210	6
ENSMUSG00000104248	6
ENSMUSG00000104157	6
ENSMUSG00000069998	6
ENSMUSG00000102729	6
ENSMUSG00000039198	6
ENSMUSG00000103728	6
ENSMUSG00000105278	6
ENSMUSG00000104027	6
ENSMUSG00000114816	6
ENSMUSG00000086810	6
ENSMUSG00000091541	6
ENSMUSG00000117332	6
ENSMUSG00000112295	6
ENSMUSG00000089907	6
ENSMUSG00000044994	6
ENSMUSG00000104284	6
ENSMUSG00000053146	6
ENSMUSG00000101517	6
ENSMUSG00000103055	6
ENSMUSG00000054054	6
ENSMUSG00000116872	6
ENSMUSG00000022986	6
ENSMUSG00000053228	6
ENSMUSG00000030617	6
ENSMUSG00000102717	6
ENSMUSG00000112557	6
ENSMUSG00000027338	6
ENSMUSG00000111379	6
ENSMUSG00000020679	6
ENSMUSG00000022061	6
ENSMUSG00000026336	6
ENSMUSG00000006389	6
ENSMUSG00000030344	6
ENSMUSG00000049902	6
ENSMUSG00000095932	6
ENSMUSG00000051262	6
ENSMUSG00000030365	6
ENSMUSG00000020651	6
ENSMUSG00000049152	6
ENSMUSG00000085261	6
ENSMUSG00000103202	6
ENSMUSG00000044293	6
ENSMUSG00000114479	6
ENSMUSG00000074196	6
ENSMUSG00000034151	6
ENSMUSG00000102240	6
ENSMUSG00000051190	6
ENSMUSG00000068547	6
ENSMUSG00000074195	6
ENSMUSG00000106570	6
ENSMUSG00000053303	6
ENSMUSG00000111155	6
ENSMUSG00000034122	6
ENSMUSG00000104545	6
ENSMUSG00000114734	6
ENSMUSG00000103329	6
ENSMUSG00000021685	6
ENSMUSG00000062598	6
ENSMUSG00000090352	6
ENSMUSG00000100910	6
ENSMUSG00000039092	6
ENSMUSG00000046916	6
ENSMUSG00000001496	6
ENSMUSG00000109176	6
ENSMUSG00000109311	6
ENSMUSG00000031651	6
ENSMUSG00000036951	6
ENSMUSG00000056032	6
ENSMUSG00000068680	6
ENSMUSG00000033007	6
ENSMUSG00000111979	6
ENSMUSG00000109003	6
ENSMUSG00000114345	6
ENSMUSG00000050423	6
ENSMUSG00000069430	6
ENSMUSG00000113313	6
ENSMUSG00000091636	6
ENSMUSG00000026824	6
ENSMUSG00000059023	6
ENSMUSG00000117466	6
ENSMUSG00000056853	6
ENSMUSG00000032091	6
ENSMUSG00000097801	6
ENSMUSG00000113410	6
ENSMUSG00000110017	6
ENSMUSG00000108828	6
ENSMUSG00000102266	6
ENSMUSG00000005649	6
ENSMUSG00000047678	6
ENSMUSG00000056959	6
ENSMUSG00000042118	6
ENSMUSG00000051251	6
ENSMUSG00000026322	6
ENSMUSG00000115601	6
ENSMUSG00000102498	6
ENSMUSG00000105148	6
ENSMUSG00000085067	6
ENSMUSG00000050772	6
ENSMUSG00000095550	6
ENSMUSG00000110001	6
ENSMUSG00000078650	6
ENSMUSG00000062105	6
ENSMUSG00000117983	6
ENSMUSG00000095730	6
ENSMUSG00000097356	6
ENSMUSG00000098705	6
ENSMUSG00000112258	6
ENSMUSG00000085824	6
ENSMUSG00000020702	6
ENSMUSG00000092357	6
ENSMUSG00000114242	6
ENSMUSG00000110682	6
ENSMUSG00000108583	6
ENSMUSG00000099552	6
ENSMUSG00000043948	6
ENSMUSG00000031779	6
ENSMUSG00000115144	6
ENSMUSG00000103122	6
ENSMUSG00000114311	6
ENSMUSG00000073457	6
ENSMUSG00000107638	6
ENSMUSG00000043298	6
ENSMUSG00000026734	6
ENSMUSG00000110137	6
ENSMUSG00000102600	6
ENSMUSG00000113434	6
ENSMUSG00000110672	6
ENSMUSG00000109089	6
ENSMUSG00000087170	6
ENSMUSG00000106467	6
ENSMUSG00000107042	6
ENSMUSG00000108426	6
ENSMUSG00000104017	6
ENSMUSG00000112275	6
ENSMUSG00000116909	6
ENSMUSG00000104619	6
ENSMUSG00000099138	6
ENSMUSG00000100553	6
ENSMUSG00000109992	6
ENSMUSG00000111176	6
ENSMUSG00000110235	6
ENSMUSG00000079013	6
ENSMUSG00000114953	6
ENSMUSG00000049685	6
ENSMUSG00000103561	6
ENSMUSG00000103716	6
ENSMUSG00000099375	6
ENSMUSG00000035780	6
ENSMUSG00000087622	6
ENSMUSG00000109778	6
ENSMUSG00000075517	6
ENSMUSG00000110068	6
ENSMUSG00000033860	6
ENSMUSG00000106010	6
ENSMUSG00000091923	6
ENSMUSG00000107405	6
ENSMUSG00000114949	6
ENSMUSG00000079741	6
ENSMUSG00000102785	6
ENSMUSG00000090691	6
ENSMUSG00000114322	6
ENSMUSG00000093934	6
ENSMUSG00000071361	6
ENSMUSG00000045835	6
ENSMUSG00000023443	6
ENSMUSG00000047799	6
ENSMUSG00000034785	6
ENSMUSG00000074237	6
ENSMUSG00000051497	6
ENSMUSG00000074508	6
ENSMUSG00000108071	6
ENSMUSG00000112206	6
ENSMUSG00000097841	6
ENSMUSG00000021541	6
ENSMUSG00000110909	6
ENSMUSG00000108861	6
ENSMUSG00000027895	6
ENSMUSG00000102971	6
ENSMUSG00000101360	6
ENSMUSG00000104269	6
ENSMUSG00000111720	6
ENSMUSG00000113241	6
ENSMUSG00000103951	6
ENSMUSG00000048215	6
ENSMUSG00000079388	6
ENSMUSG00000068008	6
ENSMUSG00000105528	6
ENSMUSG00000104614	6
ENSMUSG00000118250	6
ENSMUSG00000085902	6
ENSMUSG00000020913	6
ENSMUSG00000035540	6
ENSMUSG00000041567	6
ENSMUSG00000029526	6
ENSMUSG00000103475	6
ENSMUSG00000085168	6
ENSMUSG00000118155	6
ENSMUSG00000056487	6
ENSMUSG00000112461	6
ENSMUSG00000100617	6
ENSMUSG00000036551	6
ENSMUSG00000093385	6
ENSMUSG00000085905	6
ENSMUSG00000110470	6
ENSMUSG00000022181	6
ENSMUSG00000101628	6
ENSMUSG00000118013	6
ENSMUSG00000114124	6
ENSMUSG00000094151	6
ENSMUSG00000091114	6
ENSMUSG00000089709	6
ENSMUSG00000105470	6
ENSMUSG00000102796	6
ENSMUSG00000106333	6
ENSMUSG00000109696	6
ENSMUSG00000074254	6
ENSMUSG00000112832	6
ENSMUSG00000042474	6
ENSMUSG00000111820	6
ENSMUSG00000112812	6
ENSMUSG00000111631	6
ENSMUSG00000112331	6
ENSMUSG00000118431	6
ENSMUSG00000047544	6
ENSMUSG00000108152	6
ENSMUSG00000115538	6
ENSMUSG00000085453	6
ENSMUSG00000109094	6
ENSMUSG00000100151	6
ENSMUSG00000090030	6
ENSMUSG00000058550	6
ENSMUSG00000105922	6
ENSMUSG00000114390	6
ENSMUSG00000022534	6
ENSMUSG00000082499	6
ENSMUSG00000114939	6
ENSMUSG00000096997	6
ENSMUSG00000117415	6
ENSMUSG00000105864	6
ENSMUSG00000112411	6
ENSMUSG00000114881	6
ENSMUSG00000095190	6
ENSMUSG00000039956	6
ENSMUSG00000018589	6
ENSMUSG00000105374	6
ENSMUSG00000016283	6
ENSMUSG00000047129	6
ENSMUSG00000085499	6
ENSMUSG00000106807	6
ENSMUSG00000044378	6
ENSMUSG00000115532	6
ENSMUSG00000083138	6
ENSMUSG00000020332	6
ENSMUSG00000105246	6
ENSMUSG00000031449	6
ENSMUSG00000101505	6
ENSMUSG00000096463	6
ENSMUSG00000109353	6
ENSMUSG00000036027	6
ENSMUSG00000074060	6
ENSMUSG00000074589	6
ENSMUSG00000069014	6
ENSMUSG00000107707	6
ENSMUSG00000115659	6
ENSMUSG00000053765	6
ENSMUSG00000074365	6
ENSMUSG00000024517	6
ENSMUSG00000113324	6
ENSMUSG00000111015	6
ENSMUSG00000104203	6
ENSMUSG00000108286	6
ENSMUSG00000056332	6
ENSMUSG00000112190	6
ENSMUSG00000099561	6
ENSMUSG00000108444	6
ENSMUSG00000071204	6
ENSMUSG00000112954	6
ENSMUSG00000111968	6
ENSMUSG00000053896	6
ENSMUSG00000058019	6
ENSMUSG00000090308	6
ENSMUSG00000103334	6
ENSMUSG00000055048	6
ENSMUSG00000102291	6
ENSMUSG00000095044	6
ENSMUSG00000091429	6
ENSMUSG00000094543	6
ENSMUSG00000087099	6
ENSMUSG00000110186	6
ENSMUSG00000094841	6
ENSMUSG00000085880	6
ENSMUSG00000054986	6
ENSMUSG00000086360	6
ENSMUSG00000038968	6
ENSMUSG00000117824	6
ENSMUSG00000117538	6
ENSMUSG00000109368	6
ENSMUSG00000085022	6
ENSMUSG00000112907	6
ENSMUSG00000108808	6
ENSMUSG00000115661	6
ENSMUSG00000047531	6
ENSMUSG00000112324	6
ENSMUSG00000118477	6
ENSMUSG00000083544	6
ENSMUSG00000098072	6
ENSMUSG00000098038	6
ENSMUSG00000073486	6
ENSMUSG00000050685	6
ENSMUSG00000084918	6
ENSMUSG00000113788	6
ENSMUSG00000113761	6
ENSMUSG00000112920	6
ENSMUSG00000059397	6
ENSMUSG00000085275	6
ENSMUSG00000112282	6
ENSMUSG00000087300	6
ENSMUSG00000112674	6
ENSMUSG00000006948	6
ENSMUSG00000039760	6
ENSMUSG00000109626	6
ENSMUSG00000068048	6
ENSMUSG00000027355	6
ENSMUSG00000112081	6
ENSMUSG00000021346	6
ENSMUSG00000118169	6
ENSMUSG00000086066	6
ENSMUSG00000028536	6
ENSMUSG00000116339	6
ENSMUSG00000112915	6
ENSMUSG00000020633	6
ENSMUSG00000038567	6
ENSMUSG00000051198	6
ENSMUSG00000078618	6
ENSMUSG00000034689	6
ENSMUSG00000052520	6
ENSMUSG00000092457	6
ENSMUSG00000042041	6
ENSMUSG00000064156	6
ENSMUSG00000089924	6
ENSMUSG00000112246	6
ENSMUSG00000087301	6
ENSMUSG00000110338	6
ENSMUSG00000117157	6
ENSMUSG00000111610	6
ENSMUSG00000093568	6
ENSMUSG00000021345	6
ENSMUSG00000006270	6
ENSMUSG00000111211	6
ENSMUSG00000083160	6
ENSMUSG00000024526	6
ENSMUSG00000107295	6
ENSMUSG00000083576	6
ENSMUSG00000114263	6
ENSMUSG00000117391	6
ENSMUSG00000052303	6
ENSMUSG00000079681	6
ENSMUSG00000117616	6
ENSMUSG00000080949	6
ENSMUSG00000113218	6
ENSMUSG00000115250	6
ENSMUSG00000112056	6
ENSMUSG00000109453	6
ENSMUSG00000104275	6
ENSMUSG00000073380	6
ENSMUSG00000118114	6
ENSMUSG00000083923	6
ENSMUSG00000112928	6
ENSMUSG00000083956	6
ENSMUSG00000082754	6
ENSMUSG00000066359	6
ENSMUSG00000108185	6
ENSMUSG00000102674	6
ENSMUSG00000040314	6
ENSMUSG00000087047	6
ENSMUSG00000111500	6
ENSMUSG00000097091	6
ENSMUSG00000090623	6
ENSMUSG00000110988	6
ENSMUSG00000106268	6
ENSMUSG00000105271	6
ENSMUSG00000109769	6
ENSMUSG00000118141	6
ENSMUSG00000099899	6
ENSMUSG00000115466	6
ENSMUSG00000006200	6
ENSMUSG00000110050	6
ENSMUSG00000086902	6
ENSMUSG00000092210	6
ENSMUSG00000085357	6
ENSMUSG00000116389	6
ENSMUSG00000085284	6
ENSMUSG00000022877	6
ENSMUSG00000098073	6
ENSMUSG00000096629	6
ENSMUSG00000110136	6
ENSMUSG00000089724	6
ENSMUSG00000115717	6
ENSMUSG00000100361	6
ENSMUSG00000010435	6
ENSMUSG00000083631	6
ENSMUSG00000086234	6
ENSMUSG00000115760	6
ENSMUSG00000086690	6
ENSMUSG00000107199	6
ENSMUSG00000113597	6
ENSMUSG00000086187	6
ENSMUSG00000105251	6
ENSMUSG00000117881	6
ENSMUSG00000084030	6
ENSMUSG00000102219	6
ENSMUSG00000111566	6
ENSMUSG00000081636	6
ENSMUSG00000054757	6
ENSMUSG00000017922	6
ENSMUSG00000090050	6
ENSMUSG00000109437	6
ENSMUSG00000092524	6
ENSMUSG00000112499	6
ENSMUSG00000087698	6
ENSMUSG00000094282	6
ENSMUSG00000103398	6
ENSMUSG00000083271	6
ENSMUSG00000112945	6
ENSMUSG00000115366	6
ENSMUSG00000113245	6
ENSMUSG00000117283	6
ENSMUSG00000113877	6
ENSMUSG00000105041	6
ENSMUSG00000063177	6
ENSMUSG00000066515	6
ENSMUSG00000114061	6
ENSMUSG00000110085	6
ENSMUSG00000112006	6
ENSMUSG00000106219	6
ENSMUSG00000054446	6
ENSMUSG00000112434	6
ENSMUSG00000074595	6
ENSMUSG00000110632	6
ENSMUSG00000062551	6
ENSMUSG00000086696	6
ENSMUSG00000103996	6
ENSMUSG00000118105	6
ENSMUSG00000101903	6
ENSMUSG00000066513	6
ENSMUSG00000035491	6
ENSMUSG00000112076	6
ENSMUSG00000107244	6
ENSMUSG00000102197	6
ENSMUSG00000108124	6
ENSMUSG00000110075	6
ENSMUSG00000078865	6
ENSMUSG00000085710	6
ENSMUSG00000021795	6
ENSMUSG00000024728	6
ENSMUSG00000110238	6
ENSMUSG00000084966	6
ENSMUSG00000010841	6
ENSMUSG00000087147	6
ENSMUSG00000102427	6
ENSMUSG00000083274	6
ENSMUSG00000084061	6
ENSMUSG00000082677	6
ENSMUSG00000083145	6
ENSMUSG00000115272	6
ENSMUSG00000101224	6
ENSMUSG00000105362	6
ENSMUSG00000108581	6
ENSMUSG00000105639	6
ENSMUSG00000085742	6
ENSMUSG00000043800	6
ENSMUSG00000099476	6
ENSMUSG00000085097	6
ENSMUSG00000100955	6
ENSMUSG00000108539	6
ENSMUSG00000112989	6
ENSMUSG00000071858	6
ENSMUSG00000083562	6
ENSMUSG00000078491	6
ENSMUSG00000081973	6
ENSMUSG00000107857	6
ENSMUSG00000039138	6
ENSMUSG00000107732	6
ENSMUSG00000118331	6
ENSMUSG00000081571	6
ENSMUSG00000109393	6
ENSMUSG00000079539	6
ENSMUSG00000098081	6
ENSMUSG00000116871	6
ENSMUSG00000024503	6
ENSMUSG00000081749	6
ENSMUSG00000083884	6
ENSMUSG00000104681	6
ENSMUSG00000110929	6
ENSMUSG00000072596	6
ENSMUSG00000110748	6
ENSMUSG00000085010	6
ENSMUSG00000100945	6
ENSMUSG00000059077	6
ENSMUSG00000100134	6
ENSMUSG00000083698	6
ENSMUSG00000057609	6
ENSMUSG00000111618	6
ENSMUSG00000079146	6
ENSMUSG00000080847	6
ENSMUSG00000093833	6
ENSMUSG00000115615	6
ENSMUSG00000085643	6
ENSMUSG00000047222	6
ENSMUSG00000056359	6
ENSMUSG00000106343	6
ENSMUSG00000042212	6
ENSMUSG00000104791	6
ENSMUSG00000112933	6
ENSMUSG00000066153	6
ENSMUSG00000115742	6
ENSMUSG00000113252	6
ENSMUSG00000035638	6
ENSMUSG00000097714	6
ENSMUSG00000084766	6
ENSMUSG00000104833	6
ENSMUSG00000115527	6
ENSMUSG00000109822	6
ENSMUSG00000117687	6
ENSMUSG00000104290	6
ENSMUSG00000117166	6
ENSMUSG00000100738	6
ENSMUSG00000107740	6
ENSMUSG00000100770	6
ENSMUSG00000092543	6
ENSMUSG00000104955	6
ENSMUSG00000113292	6
ENSMUSG00000082614	6
ENSMUSG00000116606	6
ENSMUSG00000085660	6
ENSMUSG00000109939	6
ENSMUSG00000094504	6
ENSMUSG00000118207	6
ENSMUSG00000113598	6
ENSMUSG00000113879	6
ENSMUSG00000081522	6
ENSMUSG00000100007	6
ENSMUSG00000113340	6
ENSMUSG00000085280	6
ENSMUSG00000116272	6
ENSMUSG00000081455	6
ENSMUSG00000109384	6
ENSMUSG00000112978	6
ENSMUSG00000059237	6
ENSMUSG00000114048	6
ENSMUSG00000101773	6
ENSMUSG00000105456	6
ENSMUSG00000114713	6
ENSMUSG00000084323	6
ENSMUSG00000111945	6
ENSMUSG00000090555	6
ENSMUSG00000025467	6
ENSMUSG00000082141	6
ENSMUSG00000107933	6
ENSMUSG00000114878	6
ENSMUSG00000118397	6
ENSMUSG00000114820	6
ENSMUSG00000118296	6
ENSMUSG00000105195	6
ENSMUSG00000090808	6
ENSMUSG00000092408	6
ENSMUSG00000118392	6
ENSMUSG00000102178	6
ENSMUSG00000087045	6
ENSMUSG00000081333	6
ENSMUSG00000086585	6
ENSMUSG00000082447	6
ENSMUSG00000108886	6
ENSMUSG00000081141	6
ENSMUSG00000112798	6
ENSMUSG00000113001	6
ENSMUSG00000092437	6
ENSMUSG00000111036	6
ENSMUSG00000116807	6
ENSMUSG00000112490	6
ENSMUSG00000080796	6
ENSMUSG00000101448	6
ENSMUSG00000113832	6
ENSMUSG00000083149	6
ENSMUSG00000086764	6
ENSMUSG00000113632	6
ENSMUSG00000081615	6
ENSMUSG00000113768	6
ENSMUSG00000074841	6
ENSMUSG00000103426	6
ENSMUSG00000091315	6
ENSMUSG00000112636	6
ENSMUSG00000111253	6
ENSMUSG00000093697	6
ENSMUSG00000091457	6
ENSMUSG00000102984	6
ENSMUSG00000085585	6
ENSMUSG00000114052	6
ENSMUSG00000070335	6
ENSMUSG00000109589	6
ENSMUSG00000112159	6
ENSMUSG00000089664	6
ENSMUSG00000090192	6
ENSMUSG00000114522	6
ENSMUSG00000115430	6
ENSMUSG00000111952	6
ENSMUSG00000112290	6
ENSMUSG00000118172	6
ENSMUSG00000080266	6
ENSMUSG00000110725	6
ENSMUSG00000114604	6
ENSMUSG00000101526	6
ENSMUSG00000099404	6
ENSMUSG00000108047	6
ENSMUSG00000086121	6
ENSMUSG00000061144	6
ENSMUSG00000103295	6
ENSMUSG00000098186	6
ENSMUSG00000091725	6
ENSMUSG00000107876	6
ENSMUSG00000113208	6
ENSMUSG00000085290	6
ENSMUSG00000092185	6
ENSMUSG00000109621	6
ENSMUSG00000108692	6
ENSMUSG00000104875	6
ENSMUSG00000117189	6
ENSMUSG00000116906	6
ENSMUSG00000105591	6
ENSMUSG00000118055	6
ENSMUSG00000082254	6
ENSMUSG00000116799	6
ENSMUSG00000084839	6
ENSMUSG00000098225	6
ENSMUSG00000108749	6
ENSMUSG00000081130	6
ENSMUSG00000083474	6
ENSMUSG00000106550	6
ENSMUSG00000113715	6
ENSMUSG00000115407	6
ENSMUSG00000085352	6
ENSMUSG00000091942	6
ENSMUSG00000081835	6
ENSMUSG00000083502	6
ENSMUSG00000117443	6
ENSMUSG00000099949	6
ENSMUSG00000084324	6
ENSMUSG00000118342	6
ENSMUSG00000083329	6
ENSMUSG00000115083	6
ENSMUSG00000095384	6
ENSMUSG00000096258	6
ENSMUSG00000117898	6
ENSMUSG00000081273	6
ENSMUSG00000082576	6
ENSMUSG00000115347	6
ENSMUSG00000112602	6
ENSMUSG00000081750	6
ENSMUSG00000082947	6
ENSMUSG00000102566	6
ENSMUSG00000115769	6
ENSMUSG00000109392	6
ENSMUSG00000111064	6
ENSMUSG00000079476	6
ENSMUSG00000094828	6
ENSMUSG00000081186	6
ENSMUSG00000117885	6
ENSMUSG00000113013	6
ENSMUSG00000086168	6
ENSMUSG00000100269	6
ENSMUSG00000091011	6
ENSMUSG00000081585	6
ENSMUSG00000108018	6
ENSMUSG00000110501	6
ENSMUSG00000107415	6
ENSMUSG00000099775	6
ENSMUSG00000081883	6
ENSMUSG00000093446	6
ENSMUSG00000086439	6
ENSMUSG00000086720	6
ENSMUSG00000089958	6
ENSMUSG00000116826	6
ENSMUSG00000095262	6
ENSMUSG00000090660	6
ENSMUSG00000087571	6
ENSMUSG00000108433	6
ENSMUSG00000115612	6
ENSMUSG00000083264	6
ENSMUSG00000084144	6
ENSMUSG00000101705	6
ENSMUSG00000115578	6
ENSMUSG00000106191	6
ENSMUSG00000086286	6
ENSMUSG00000097255	6
ENSMUSG00000107849	6
ENSMUSG00000114468	6
ENSMUSG00000082939	6
ENSMUSG00000111337	6
ENSMUSG00000105226	6
ENSMUSG00000100780	6
ENSMUSG00000108429	6
ENSMUSG00000114803	6
ENSMUSG00000082641	6
ENSMUSG00000085739	6
ENSMUSG00000103655	6
ENSMUSG00000111794	6
ENSMUSG00000108411	6
ENSMUSG00000076688	6
ENSMUSG00000110500	6
ENSMUSG00000090429	6
ENSMUSG00000041378	6
ENSMUSG00000086371	6
ENSMUSG00000107020	6
ENSMUSG00000107013	6
ENSMUSG00000105085	6
ENSMUSG00000104658	6
ENSMUSG00000115363	6
ENSMUSG00000112470	6
ENSMUSG00000114845	6
ENSMUSG00000113810	6
ENSMUSG00000116709	6
ENSMUSG00000106338	6
ENSMUSG00000082777	6
ENSMUSG00000102096	6
ENSMUSG00000105817	6
ENSMUSG00000104944	6
ENSMUSG00000098385	6
ENSMUSG00000099424	6
ENSMUSG00000083951	6
ENSMUSG00000112942	6
ENSMUSG00000108401	6
ENSMUSG00000083272	6
ENSMUSG00000097500	6
ENSMUSG00000081304	6
ENSMUSG00000100943	6
ENSMUSG00000069620	6
ENSMUSG00000083792	6
ENSMUSG00000099810	6
ENSMUSG00000103633	6
ENSMUSG00000106614	6
ENSMUSG00000112539	6
ENSMUSG00000089655	6
ENSMUSG00000106956	6
ENSMUSG00000089830	6
ENSMUSG00000108205	6
ENSMUSG00000083709	6
ENSMUSG00000114677	6
ENSMUSG00000115907	6
ENSMUSG00000089621	6
ENSMUSG00000113409	6
ENSMUSG00000034339	6
ENSMUSG00000109049	6
ENSMUSG00000081201	6
ENSMUSG00000073371	6
ENSMUSG00000105474	6
ENSMUSG00000116253	6
ENSMUSG00000085476	6
ENSMUSG00000115336	6
ENSMUSG00000091149	6
ENSMUSG00000113138	6
ENSMUSG00000085202	6
ENSMUSG00000110942	6
ENSMUSG00000114686	6
ENSMUSG00000115382	6
ENSMUSG00000102248	6
ENSMUSG00000093345	6
ENSMUSG00000085806	6
ENSMUSG00000083347	6
ENSMUSG00000085740	6
ENSMUSG00000093479	6
ENSMUSG00000085512	6
ENSMUSG00000087886	6
ENSMUSG00000110776	6
ENSMUSG00000115571	6
ENSMUSG00000084706	6
ENSMUSG00000118643	6
ENSMUSG00000114439	6
ENSMUSG00000087258	6
ENSMUSG00000117820	6
ENSMUSG00000087909	6
ENSMUSG00000107631	6
ENSMUSG00000110219	6
ENSMUSG00000109164	6
ENSMUSG00000117201	6
ENSMUSG00000110642	6
ENSMUSG00000081692	6
ENSMUSG00000116609	6
ENSMUSG00000084138	6
ENSMUSG00000081673	6
ENSMUSG00000094249	6
ENSMUSG00000102006	6
ENSMUSG00000115600	6
ENSMUSG00000081457	6
ENSMUSG00000110532	6
ENSMUSG00000061115	6
ENSMUSG00000094189	6
ENSMUSG00000108759	6
ENSMUSG00000065298	6
ENSMUSG00000065371	6
ENSMUSG00000113325	6
ENSMUSG00000077476	6
ENSMUSG00000115696	6
ENSMUSG00000088254	6
ENSMUSG00000090737	6
ENSMUSG00000116570	6
ENSMUSG00000064585	6
ENSMUSG00000077385	6
ENSMUSG00000065698	6
ENSMUSG00000077758	6
ENSMUSG00000089335	6
ENSMUSG00000082449	6
ENSMUSG00000087854	6
ENSMUSG00000087919	6
ENSMUSG00000084609	6
ENSMUSG00000089545	6
ENSMUSG00000098791	6
ENSMUSG00000088867	6
ENSMUSG00000080601	6
ENSMUSG00000088205	6
ENSMUSG00000096215	6
ENSMUSG00000087776	6
ENSMUSG00000084584	6
ENSMUSG00000088703	6
ENSMUSG00000097790	6
ENSMUSG00000080478	6
ENSMUSG00000089250	6
ENSMUSG00000113408	6
ENSMUSG00000107799	6
ENSMUSG00000076039	6
ENSMUSG00000064926	6
ENSMUSG00000084739	6
ENSMUSG00000088400	6
ENSMUSG00000089431	6
ENSMUSG00000094292	6
ENSMUSG00000095311	6
ENSMUSG00000095752	6
ENSMUSG00000095857	6
ENSMUSG00000096633	6
ENSMUSG00000065657	6
ENSMUSG00000065678	6
ENSMUSG00000089000	6
ENSMUSG00000084442	6
ENSMUSG00000088067	6
ENSMUSG00000088270	6
ENSMUSG00000088429	6
ENSMUSG00000088450	6
ENSMUSG00000117978	6
ENSMUSG00000070130	6
ENSMUSG00000086876	6
ENSMUSG00000089613	6
ENSMUSG00000093762	6
ENSMUSG00000106130	6
ENSMUSG00000098929	6
ENSMUSG00000117894	6
ENSMUSG00000065513	6
ENSMUSG00000087896	6
ENSMUSG00000092896	6
ENSMUSG00000096377	6
ENSMUSG00000093163	6
ENSMUSG00000070136	6
ENSMUSG00000092848	6
ENSMUSG00000099060	6
ENSMUSG00000065196	6
ENSMUSG00000088549	6
ENSMUSG00000088393	6
ENSMUSG00000092845	6
ENSMUSG00000099236	6
ENSMUSG00000069475	6
ENSMUSG00000065601	6
ENSMUSG00000088265	6
ENSMUSG00000093690	6
ENSMUSG00000076902	6
ENSMUSG00000093120	6
ENSMUSG00000101392	6
ENSMUSG00000099206	6
ENSMUSG00000106323	6
ENSMUSG00000094145	4
ENSMUSG00000091382	4
ENSMUSG00000032356	4
ENSMUSG00000078808	4
ENSMUSG00000092049	4
ENSMUSG00000117853	1
ENSMUSG00000070847	1
ENSMUSG00000072487	1
ENSMUSG00000096822	4
ENSMUSG00000046650	1
ENSMUSG00000048391	1
ENSMUSG00000027790	1
ENSMUSG00000099722	4
ENSMUSG00000060470	6
ENSMUSG00000032517	4
ENSMUSG00000075387	4
ENSMUSG00000053541	4
ENSMUSG00000075062	6
ENSMUSG00000075075	4
ENSMUSG00000056995	4
ENSMUSG00000098505	4
ENSMUSG00000097929	4
ENSMUSG00000100417	4
ENSMUSG00000041565	6
ENSMUSG00000091635	1
ENSMUSG00000026770	4
ENSMUSG00000085264	4
ENSMUSG00000105445	1
ENSMUSG00000048080	1
ENSMUSG00000031241	4
ENSMUSG00000047606	4
ENSMUSG00000070815	1
ENSMUSG00000000617	4
ENSMUSG00000031344	4
ENSMUSG00000081724	1
ENSMUSG00000041698	4
ENSMUSG00000099519	4
ENSMUSG00000100600	4
ENSMUSG00000054134	4
ENSMUSG00000030159	1
ENSMUSG00000075202	1
ENSMUSG00000075070	4
ENSMUSG00000102732	6
ENSMUSG00000103694	4
ENSMUSG00000096757	1
ENSMUSG00000079462	4
ENSMUSG00000021804	4
ENSMUSG00000050128	4
ENSMUSG00000110171	1
ENSMUSG00000044457	1
ENSMUSG00000108713	4
ENSMUSG00000094632	4
ENSMUSG00000084262	4
ENSMUSG00000000606	1
ENSMUSG00000113733	4
ENSMUSG00000047048	1
ENSMUSG00000100430	1
ENSMUSG00000116220	1
ENSMUSG00000058515	4
ENSMUSG00000097484	4
ENSMUSG00000079324	1
ENSMUSG00000067919	1
ENSMUSG00000106448	1
ENSMUSG00000102212	4
ENSMUSG00000050343	4
ENSMUSG00000052508	4
ENSMUSG00000020704	1
ENSMUSG00000094200	4
ENSMUSG00000047155	4
ENSMUSG00000044453	4
ENSMUSG00000023073	4
ENSMUSG00000074235	4
ENSMUSG00000108102	1
ENSMUSG00000079455	1
ENSMUSG00000104053	4
ENSMUSG00000051050	4
ENSMUSG00000113864	4
ENSMUSG00000091680	4
ENSMUSG00000102960	4
ENSMUSG00000101179	6
ENSMUSG00000110249	4
ENSMUSG00000105816	4
ENSMUSG00000102569	4
ENSMUSG00000025461	6
ENSMUSG00000114676	1
ENSMUSG00000105681	6
ENSMUSG00000044120	4
ENSMUSG00000109249	1
ENSMUSG00000098501	4
ENSMUSG00000045246	1
ENSMUSG00000111734	4
ENSMUSG00000028172	4
ENSMUSG00000109505	4
ENSMUSG00000049456	1
ENSMUSG00000110012	4
ENSMUSG00000110685	1
ENSMUSG00000105478	4
ENSMUSG00000110523	4
ENSMUSG00000102383	1
ENSMUSG00000032493	4
ENSMUSG00000108830	1
ENSMUSG00000106515	4
ENSMUSG00000102801	4
ENSMUSG00000113269	4
ENSMUSG00000091662	4
ENSMUSG00000105128	4
ENSMUSG00000083722	1
ENSMUSG00000021609	1
ENSMUSG00000117891	4
ENSMUSG00000104553	4
ENSMUSG00000025328	1
ENSMUSG00000055045	4
ENSMUSG00000046287	4
ENSMUSG00000032292	1
ENSMUSG00000114310	1
ENSMUSG00000116283	1
ENSMUSG00000067525	4
ENSMUSG00000073945	1
ENSMUSG00000064194	1
ENSMUSG00000061295	1
ENSMUSG00000068818	4
ENSMUSG00000114200	1
ENSMUSG00000037129	4
ENSMUSG00000103722	6
ENSMUSG00000107420	4
ENSMUSG00000067206	1
ENSMUSG00000062638	4
ENSMUSG00000046173	4
ENSMUSG00000070855	4
ENSMUSG00000060332	1
ENSMUSG00000107708	1
ENSMUSG00000004542	4
ENSMUSG00000107351	4
ENSMUSG00000097543	1
ENSMUSG00000091601	4
ENSMUSG00000075210	4
ENSMUSG00000103947	4
ENSMUSG00000117970	4
ENSMUSG00000033383	4
ENSMUSG00000047636	4
ENSMUSG00000058488	1
ENSMUSG00000089892	4
ENSMUSG00000071234	4
ENSMUSG00000029015	4
ENSMUSG00000051258	4
ENSMUSG00000085715	4
ENSMUSG00000050982	1
ENSMUSG00000094429	4
ENSMUSG00000084890	6
ENSMUSG00000086126	4
ENSMUSG00000107163	1
ENSMUSG00000107117	4
ENSMUSG00000097548	4
ENSMUSG00000087110	1
ENSMUSG00000039714	4
ENSMUSG00000100857	4
ENSMUSG00000087388	1
ENSMUSG00000052909	6
ENSMUSG00000105485	4
ENSMUSG00000005503	1
[truncated: 31,595 more rows]
