# Supplementary material for: Hypertranscription of rDNA Responsible for Nucleolar Remodelling is a Doorman for Acquiring Pluripotency
Source: Cell Prolif. 2025 May 4;58(10):e70052. doi: 10.1111/cpr.70052 (PMC12508691; doi:10.1111/cpr.70052)
Supplement: Supplementary file 11 — Table S3. Data used to calculate the nucleolar area ratio. [file CPR-58-e70052-s005.xlsx]

## Sheet: reprogramming_FBL_NPM1
D0		the area occupied by signal				D2		the area occupied by signal				D4		the area occupied by signal				ipsc	the area occupied by signal
1	C1-D0-b23-fbl-2.tif	0.011	0.215686			1	C1-D2-b23-fbl-1.tif	0.018	0.285714			1	C1-D4-b23-fbl-3.tif	0.02	0.30303			1	C1-ipsc-b23-fbl-1.tif	0.377	0.302083
2	C2-D0-b23-fbl-2.tif	0.011	0.215686			2	C2-D2-b23-fbl-1.tif	0.035	0.555556			2	C2-D4-b23-fbl-3.tif	0.036	0.545455			2	C2-ipsc-b23-fbl-1.tif	0.735	0.588942
3	C3-D0-b23-fbl-2.tif	0.051				3	C3-D2-b23-fbl-1.tif	0.063				3	C3-D4-b23-fbl-3.tif	0.066				3	C3-ipsc-b23-fbl-1.tif	1.248
4	C1-D0-b23-fbl-2.tif	0.007	0.14			4	C1-D2-b23-fbl-1.tif	0.015	0.25			4	C1-D4-b23-fbl-3.tif	0.026	0.356164			4	C1-ipsc-b23-fbl-2.tif	0.421	0.506619
5	C2-D0-b23-fbl-2.tif	0.007	0.14			5	C2-D2-b23-fbl-1.tif	0.019	0.316667			5	C2-D4-b23-fbl-3.tif	0.044	0.60274			5	C2-ipsc-b23-fbl-2.tif	0.541	0.651023
6	C3-D0-b23-fbl-2.tif	0.05				6	C3-D2-b23-fbl-1.tif	0.06				6	C3-D4-b23-fbl-3.tif	0.073				6	C3-ipsc-b23-fbl-2.tif	0.831
7	C1-D0-b23-fbl-2.tif	0.004	0.105263			7	C1-D2-b23-fbl-1.tif	0.008	0.137931			7	C1-D4-b23-fbl-3.tif	0.023	0.370968			7	C1-ipsc-b23-fbl-5.tif	0.081	0.421875
8	C2-D0-b23-fbl-2.tif	0.003	0.0789474			8	C2-D2-b23-fbl-1.tif	0.006	0.103448			8	C2-D4-b23-fbl-3.tif	0.028	0.451613			8	C2-ipsc-b23-fbl-5.tif	0.128	0.666667
9	C3-D0-b23-fbl-2.tif	0.038				9	C3-D2-b23-fbl-1.tif	0.058				9	C3-D4-b23-fbl-3.tif	0.062				9	C3-ipsc-b23-fbl-5.tif	0.192
10	C1-D0-b23-fbl-2.tif	0.021	0.175			10	C1-D2-b23-fbl-1.tif	0.017	0.21519			10	C1-D4-b23-fbl-3.tif	0.011	0.180328
11	C2-D0-b23-fbl-2.tif	0.02	0.166667			11	C2-D2-b23-fbl-1.tif	0.051	0.64557			11	C2-D4-b23-fbl-3.tif	0.014	0.229508
12	C3-D0-b23-fbl-2.tif	0.12				12	C3-D2-b23-fbl-1.tif	0.079				12	C3-D4-b23-fbl-3.tif	0.061
13	C1-D0-b23-fbl-2.tif	0.012	0.179104			13	C1-D2-b23-fbl-1.tif	0.008	0.216216			13	C1-D4-b23-fbl-3.tif	0.021	0.396226
14	C2-D0-b23-fbl-2.tif	0.008	0.119403			14	C2-D2-b23-fbl-1.tif	0.013	0.351351			14	C2-D4-b23-fbl-3.tif	0.035	0.660377
15	C3-D0-b23-fbl-2.tif	0.067				15	C3-D2-b23-fbl-1.tif	0.037				15	C3-D4-b23-fbl-3.tif	0.053
16	C1-D0-b23-fbl-2.tif	0.017	0.153153			16	C1-D2-b23-fbl-1.tif	0.013	0.19697			16	C1-D4-b23-fbl-3.tif	0.023	0.469388
17	C2-D0-b23-fbl-2.tif	0.016	0.144144			17	C2-D2-b23-fbl-1.tif	0.016	0.242424			17	C2-D4-b23-fbl-3.tif	0.03	0.612245
18	C3-D0-b23-fbl-2.tif	0.111				18	C3-D2-b23-fbl-1.tif	0.066				18	C3-D4-b23-fbl-3.tif	0.049
19	C1-D0-b23-fbl-2.tif	0.008	0.190476			19	C1-D2-b23-fbl-1.tif	0.013	0.183099			19	C1-D4-b23-fbl-3.tif	0.009	0.321429
20	C2-D0-b23-fbl-2.tif	0.006	0.142857			20	C2-D2-b23-fbl-1.tif	0.026	0.366197			20	C2-D4-b23-fbl-3.tif	0.014	0.5
21	C3-D0-b23-fbl-2.tif	0.042				21	C3-D2-b23-fbl-1.tif	0.071				21	C3-D4-b23-fbl-3.tif	0.028
22	C1-D0-b23-fbl-2.tif	0.014	0.179487			22	C1-D2-b23-fbl-1.tif	0.022	0.231579			22	C1-D4-b23-fbl-3.tif	0.012	0.162162
23	C2-D0-b23-fbl-2.tif	0.016	0.205128			23	C2-D2-b23-fbl-1.tif	0.039	0.410526			23	C2-D4-b23-fbl-3.tif	0.017	0.22973
24	C3-D0-b23-fbl-2.tif	0.078				24	C3-D2-b23-fbl-1.tif	0.095				24	C3-D4-b23-fbl-3.tif	0.074
25	C1-D0-b23-fbl-2.tif	0.012	0.184615			25	C1-D2-b23-fbl-1.tif	0.006	0.157895			25	C1-D4-b23-fbl-3.tif	0.016	0.307692
26	C2-D0-b23-fbl-2.tif	0.018	0.276923			26	C2-D2-b23-fbl-1.tif	0.012	0.315789			26	C2-D4-b23-fbl-3.tif	0.024	0.461538
27	C3-D0-b23-fbl-2.tif	0.065				27	C3-D2-b23-fbl-1.tif	0.038				27	C3-D4-b23-fbl-3.tif	0.052
31	C1-D0-b23-fbl-2.tif	0.015	0.205479			28	C1-D2-b23-fbl-1.tif	0.006	0.24			28	C1-D4-b23-fbl-3.tif	0.008	0.266667
32	C2-D0-b23-fbl-2.tif	0.012	0.164384			29	C2-D2-b23-fbl-1.tif	0.007	0.28			29	C2-D4-b23-fbl-3.tif	0.009	0.3
33	C3-D0-b23-fbl-2.tif	0.073				30	C3-D2-b23-fbl-1.tif	0.025				30	C3-D4-b23-fbl-3.tif	0.03

## Sheet: reprogramming_GNL3_UBF
		the area occupied by signal								the area occupied by signal
1	D0-2.jpg (blue)	369						1	d4-2.jpg (blue)	335
2	D0-2.jpg (green)	61	0.165312					2	d4-2.jpg (green)	203	0.60597
3	D0-2.jpg (red)	52	0.140921					3	d4-2.jpg (red)	109	0.325373
4	D0-2.jpg (blue)	394						4	d4-2.jpg (blue)	151
5	D0-2.jpg (green)	87	0.220812					5	d4-2.jpg (green)	67	0.443709
6	D0-2.jpg (red)	132	0.335025					6	d4-2.jpg (red)	59	0.390728
7	D0-2.jpg (blue)	295						7	d4-2.jpg (blue)	666
8	D0-2.jpg (green)	41	0.138983					8	d4-2.jpg (green)	345	0.518018
9	D0-2.jpg (red)	91	0.308475					9	d4-2.jpg (red)	294	0.441441
10	D0-2.jpg (blue)	461						10	d4-2.jpg (blue)	1019
11	D0-2.jpg (green)	78	0.169197					11	d4-2.jpg (green)	263	0.258096
12	D0-2.jpg (red)	63	0.136659					12	d4-2.jpg (red)	189	0.185476
13	D0-2.jpg (blue)	344						13	d4-2.jpg (blue)	816
14	D0-2.jpg (green)	73	0.212209					14	d4-2.jpg (green)	288	0.352941
15	D0-2.jpg (red)	105	0.305233					15	d4-2.jpg (red)	254	0.311275
16	D0-2.jpg (blue)	317						16	d4-2.jpg (blue)	509
17	D0-2.jpg (green)	67	0.211356					17	d4-2.jpg (green)	307	0.603143
18	D0-2.jpg (red)	81	0.255521					18	d4-2.jpg (red)	289	0.56778
19	D0-2.jpg (blue)	1059						19	d4-2.jpg (blue)	412
21	D0-2.jpg (green)	107	0.101039					20	d4-2.jpg (green)	112	0.271845
20	D0-2.jpg (red)	25	0.0236072					21	d4-2.jpg (red)	106	0.257282
22	D0-2.jpg (blue)	397						22	d4-2.jpg (blue)	276
23	D0-2.jpg (green)	60	0.151134					23	d4-2.jpg (green)	110	0.398551
24	D0-2.jpg (red)	66	0.166247					24	d4-2.jpg (red)	134	0.485507
25	D0-2.jpg (blue)	368						25	d4-2.jpg (blue)	271
26	D0-2.jpg (green)	42	0.11413					26	d4-2.jpg (green)	101	0.372694
27	D0-2.jpg (red)	19	0.0516304					27	d4-2.jpg (red)	121	0.446494
28	D0-2.jpg (blue)	394						28	d4-2.jpg (blue)	190
29	D0-2.jpg (green)	87	0.220812					29	d4-2.jpg (green)	134	0.705263
30	D0-2.jpg (red)	15	0.0380711					30	d4-2.jpg (red)	75	0.394737
		the area occupied by signal
1	D2-2.jpg (blue)	350
2	D2-2.jpg (green)	158	0.451429							the area occupied by signal
3	D2-2.jpg (red)	180	0.514286					1	ipsc-2.jpg (blue)	5566
4	D2-2.jpg (blue)	673						2	ipsc-2.jpg (green)	3488	0.626662
5	D2-2.jpg (green)	329	0.488856					3	ipsc-2.jpg (red)	3504	0.629536
6	D2-2.jpg (red)	440	0.653789
7	D2-2.jpg (blue)	570						1	ipsc.jpg (blue)	3735
8	D2-2.jpg (green)	374	0.65614					2	ipsc.jpg (green)	1353	0.362249
9	D2-2.jpg (red)	331	0.580702					3	ipsc.jpg (red)	1620	0.433735
10	D2-2.jpg (blue)	438
11	D2-2.jpg (green)	227	0.518265					1	ipsc4.jpg (blue)	24055
12	D2-2.jpg (red)	186	0.424658					2	ipsc4.jpg (red)	15916	0.66165
13	D2-2.jpg (blue)	498						3	ipsc4.jpg (green)	12527	0.520765
14	D2-2.jpg (green)	74	0.148594
15	D2-2.jpg (red)	114	0.228916
16	D2-2.jpg (blue)	629
17	D2-2.jpg (green)	209	0.332273
18	D2-2.jpg (red)	230	0.36566
19	D2-2.jpg (blue)	371
20	D2-2.jpg (green)	152	0.409704
21	D2-2.jpg (red)	192	0.51752
22	D2-2.jpg (blue)	433
23	D2-2.jpg (green)	202	0.466513
24	D2-2.jpg (red)	172	0.397229
25	D2-2.jpg (blue)	403
26	D2-2.jpg (green)	157	0.389578
27	D2-2.jpg (red)	163	0.404467
28	D2-2.jpg (blue)	249
29	D2-2.jpg (green)	136	0.546185
30	D2-2.jpg (red)	86	0.345382

## Sheet: reprogramming_NCL
D0		the area occupied by signal			D0
1	C1-D0-nucleolin-ubf-3.tif	0.011			0.186441
2	C3-D0-nucleolin-ubf-3.tif	0.059			0.1875
3	C1-D0-nucleolin-ubf-3.tif	0.006			0.197531
4	C3-D0-nucleolin-ubf-3.tif	0.032			0.0888889
5	C1-D0-nucleolin-ubf-3.tif	0.016			0.178947
6	C3-D0-nucleolin-ubf-3.tif	0.081			0.231707
7	C1-D0-nucleolin-ubf-3.tif	0.008			0.164835
8	C3-D0-nucleolin-ubf-3.tif	0.09			0.178295
9	C1-D0-nucleolin-ubf-3.tif	0.017			0.347826
10	C3-D0-nucleolin-ubf-3.tif	0.095			0.357143
11	C1-D0-nucleolin-ubf-3.tif	0.019			0.234568
12	C3-D0-nucleolin-ubf-3.tif	0.082			0.176471
13	C1-D0-nucleolin-ubf-3.tif	0.015			0.229167
14	C3-D0-nucleolin-ubf-3.tif	0.091			0.25
15	C1-D0-nucleolin-ubf-3.tif	0.023			0.263158
16	C3-D0-nucleolin-ubf-3.tif	0.129			D2
17	C1-D0-nucleolin-ubf-3.tif	0.016			0.380952
18	C3-D0-nucleolin-ubf-3.tif	0.046			0.266667
19	C1-D0-nucleolin-ubf-3.tif	0.015			0.292308
20	C3-D0-nucleolin-ubf-3.tif	0.042			0.241935
21	C1-D0-nucleolin-ubf-3.tif	0.019			0.24
22	C3-D0-nucleolin-ubf-3.tif	0.081			0.174603
23	C1-D0-nucleolin-ubf-3.tif	0.012			0.20339
24	C3-D0-nucleolin-ubf-3.tif	0.068			0.342466
25	C1-D0-nucleolin-ubf-3.tif	0.011			0.454545
26	C3-D0-nucleolin-ubf-3.tif	0.048			0.21978
27	C1-D0-nucleolin-ubf-3.tif	0.013			0.275862
28	C3-D0-nucleolin-ubf-3.tif	0.052			0.255814
29	C1-D0-nucleolin-ubf-3.tif	0.01			0.27907
30	C3-D0-nucleolin-ubf-3.tif	0.038			0.315789
D2		the area occupied by signal			0.215686
1	C1-D2-nucleolin-ubf-3.tif	0.048
2	C3-D2-nucleolin-ubf-3.tif	0.126			D4
3	C1-D2-nucleolin-ubf-3.tif	0.016			0.160714
4	C3-D2-nucleolin-ubf-3.tif	0.06			0.348837
5	C1-D2-nucleolin-ubf-3.tif	0.019			0.263158
6	C3-D2-nucleolin-ubf-3.tif	0.065			0.304348
7	C1-D2-nucleolin-ubf-3.tif	0.015			0.333333
8	C3-D2-nucleolin-ubf-3.tif	0.062			0.333333
9	C1-D2-nucleolin-ubf-3.tif	0.012			0.368421
10	C3-D2-nucleolin-ubf-3.tif	0.05			0.291667
11	C1-D2-nucleolin-ubf-3.tif	0.011			0.421053
12	C3-D2-nucleolin-ubf-3.tif	0.063			0.254237
13	C1-D2-nucleolin-ubf-3.tif	0.012			0.384615
14	C3-D2-nucleolin-ubf-3.tif	0.059			0.40625
15	C1-D2-nucleolin-ubf-3.tif	0.025			0.521739
16	C3-D2-nucleolin-ubf-3.tif	0.073			0.4
17	C1-D2-nucleolin-ubf-3.tif	0.04			0.381818
18	C3-D2-nucleolin-ubf-3.tif	0.088
19	C1-D2-nucleolin-ubf-3.tif	0.02			IPSC
20	C3-D2-nucleolin-ubf-3.tif	0.091			0.361953
21	C1-D2-nucleolin-ubf-3.tif	0.024			0.23
22	C3-D2-nucleolin-ubf-3.tif	0.087			0.341573
23	C1-D2-nucleolin-ubf-3.tif	0.011			0.378378
24	C3-D2-nucleolin-ubf-3.tif	0.043			0.476636
25	C1-D2-nucleolin-ubf-3.tif	0.012
26	C3-D2-nucleolin-ubf-3.tif	0.043
27	C1-D2-nucleolin-ubf-3.tif	0.012
28	C3-D2-nucleolin-ubf-3.tif	0.038
29	C1-D2-nucleolin-ubf-3.tif	0.011
30	C3-D2-nucleolin-ubf-3.tif	0.051
D4		the area occupied by signal
1	C1-D4-nucleolin-ubf-2.tif	0.009
2	C3-D4-nucleolin-ubf-2.tif	0.056
3	C1-D4-nucleolin-ubf-2.tif	0.015
4	C3-D4-nucleolin-ubf-2.tif	0.043
5	C1-D4-nucleolin-ubf-2.tif	0.005
6	C3-D4-nucleolin-ubf-2.tif	0.019
7	C1-D4-nucleolin-ubf-2.tif	0.007
8	C3-D4-nucleolin-ubf-2.tif	0.023
9	C1-D4-nucleolin-ubf-2.tif	0.015
10	C3-D4-nucleolin-ubf-2.tif	0.045
11	C1-D4-nucleolin-ubf-2.tif	0.006
12	C3-D4-nucleolin-ubf-2.tif	0.018
13	C1-D4-nucleolin-ubf-2.tif	0.007
14	C3-D4-nucleolin-ubf-2.tif	0.019
15	C1-D4-nucleolin-ubf-2.tif	0.007
16	C3-D4-nucleolin-ubf-2.tif	0.024
17	C1-D4-nucleolin-ubf-2.tif	0.016
18	C3-D4-nucleolin-ubf-2.tif	0.038
19	C1-D4-nucleolin-ubf-2.tif	0.015
20	C3-D4-nucleolin-ubf-2.tif	0.059
21	C1-D4-nucleolin-ubf-2.tif	0.015
22	C3-D4-nucleolin-ubf-2.tif	0.039
23	C1-D4-nucleolin-ubf-2.tif	0.013
24	C3-D4-nucleolin-ubf-2.tif	0.032
25	C1-D4-nucleolin-ubf-2.tif	0.012
26	C3-D4-nucleolin-ubf-2.tif	0.023
27	C1-D4-nucleolin-ubf-2.tif	0.01
28	C3-D4-nucleolin-ubf-2.tif	0.025
29	C1-D4-nucleolin-ubf-2.tif	0.021
30	C3-D4-nucleolin-ubf-2.tif	0.055
ipsc		the area occupied by signal
1	C1-ipsc-nucleolin-ubf-1.tif	0.215
2	C3-ipsc-nucleolin-ubf-1.tif	0.594
3	C1-ipsc-nucleolin-ubf-1.tif	0.046
4	C3-ipsc-nucleolin-ubf-1.tif	0.2
5	C1-ipsc-nucleolin-ubf-1.tif	0.152
6	C3-ipsc-nucleolin-ubf-1.tif	0.445
7	C1-ipsc-nucleolin-ubf-1.tif	0.238
8	C3-ipsc-nucleolin-ubf-1.tif	0.629
9	C1-ipsc-nucleolin-ubf-1.tif	0.102
10	C3-ipsc-nucleolin-ubf-1.tif	0.214

## Sheet: Oct4_domain-Fbl_Npm1
								NC											H												P												SKM
		the area occupied by signal						FBL	NPM1				the area occupied by signal						FBL	NPM1					the area occupied by signal						FBL	NPM1					the area occupied by signal						FBL	NPM1					the area occupied by signal
1	NC_100x_2_RGB.tif (red)	2894	33.901	17	108	17	255		0.0841573	0.0861929	1	H_20x_1_RGB.tif (red)	215	88.307	57	145	57	255		0.143813	0.143813	0.185284	1	P_20x_1_RGB.tif (red)	404	73.141	36	196	36	255		0.258974		0.258974	0.224359	SKM_100x_1_RGB.tif (red)	8202	31.93	17	126	17	255		0.122605	0.122605	0.136252	1	oskm_20x_1_RGB.tif (red)	3734
2	NC_100x_2_RGB.tif (green)	2964	22.305	10	82	10	255	0.0861929		0.150674	2	H_20x_1_RGB.tif (green)	277	65.769	41	135	41	255	0.185284		0.172241	0.206522	2	P_20x_1_RGB.tif (green)	350	49.146	24	132	24	255	0.224359			0.323884	0.256556	SKM_100x_1_RGB.tif (green)	9115	23.121	10	136	10	255	0.136252		0.25483	0.258912	2	oskm_20x_1_RGB.tif (green)	3380
3	NC_100x_2_RGB.tif (blue)	34388	55.008	27	242	27	255			0.152793	3	H_20x_1_RGB.tif (blue)	1495	36.378	17	187	17	255			0.148738	0.249004	3	P_20x_1_RGB.tif (blue)	1560	122.13	79	255	79	255				0.144105	0.16885	SKM_100x_1_RGB.tif (blue)	66898	92.83	50	255	50	255			0.200667	0.223167	3	oskm_20x_1_RGB.tif (blue)	17055
4	NC_100x_3_RGB.tif (red)	8859	23.651	14	94	14	255		0.166685	0.11678	4	H_20x_1_RGB.tif (red)	618	120.435	57	250	57	255		0.172241	0.123377	0.1829	4	P_20x_1_RGB.tif (red)	457	73.446	36	192	36	255		0.323884		0.0616333	0.0821777	SKM_100x_2_RGB.tif (red)	12860	21.571	12	95	12	255		0.25483	0.117716	0.161778	4	oskm_20x_1_RGB.tif (red)	192
5	NC_100x_3_RGB.tif (green)	8008	20.389	12	84	12	255	0.150674		0.0385291	5	H_20x_1_RGB.tif (green)	741	77.51	41	170	41	255	0.206522		0.115822	0.143744	5	P_20x_1_RGB.tif (green)	362	52.685	24	139	24	255	0.256556			0.106186	0.130996	SKM_100x_2_RGB.tif (green)	13066	15.12	8	91	8	255	0.258912		0.11786	0.129013	5	oskm_20x_1_RGB.tif (green)	215
6	NC_100x_3_RGB.tif (blue)	53148	37.215	21	154	21	255			0.158008	6	H_20x_1_RGB.tif (blue)	3588	34.436	17	242	17	255			0.161687	0.168131	6	P_20x_1_RGB.tif (blue)	1411	126.571	79	255	79	255				0.215953	0.21725	SKM_100x_2_RGB.tif (blue)	50465	49.166	30	212	30	255			0.133163	0.168308	6	oskm_20x_1_RGB.tif (blue)	1630
7	NC_100x_4_RGB.tif (red)	9975	42.766	22	179	22	255		0.160517	0.110409	7	H_20x_1_RGB.tif (red)	448	81.667	57	145	57	255		0.148738	0.179643	0.270981	7	P_20x_1_RGB.tif (red)	396	58.285	36	150	36	255		0.144105		0.139281	0.15276	SKM_100x_3_RGB.tif (red)	9632	29.612	16	135	16	255		0.200667	0.122756	0.119853	7	oskm_20x_1_RGB.tif (red)	74
8	NC_100x_4_RGB.tif (green)	9495	20.885	10	117	10	255	0.152793		0.158208	8	H_20x_1_RGB.tif (green)	750	74.599	41	156	41	255	0.249004		0.250867	0.134104	8	P_20x_1_RGB.tif (green)	464	40.306	24	101	24	255	0.16885			0.0544747	0.0978321	SKM_100x_3_RGB.tif (green)	10712	16.171	8	87	8	255	0.223167		0.0801486	0.206832	8	oskm_20x_1_RGB.tif (green)	261
9	NC_100x_4_RGB.tif (blue)	62143	37.733	21	197	21	255			0.0831871	9	H_20x_1_RGB.tif (blue)	3012	29.228	17	119	17	255			0.354552	0.245744	9	P_20x_1_RGB.tif (blue)	2748	73.288	41	255	41	255				0.170387	0.155506	SKM_100x_3_RGB.tif (blue)	48000	73.953	45	255	45	255			0.172278	0.208035	9	oskm_20x_1_RGB.tif (blue)	1147
10	NC_100x_4_RGB.tif (red)	2464	32.792	22	109	22	255		0.0576644	0.105654	1	H_20x_2_RGB.tif (red)	114	97.018	59	171	59	255		0.123377	0.33927	0.183437	10	P_20x_2_RGB.tif (red)	120	70.825	54	124	54	255		0.0616333		0.278761	0.253982	SKM_100x_4_RGB.tif (red)	10510	100.542	56	255	56	255		0.117716	0.284769	0.400466	10	oskm_20x_1_RGB.tif (red)	246
11	NC_100x_4_RGB.tif (green)	4990	17.491	10	79	10	255	0.11678		0.108672	2	H_20x_2_RGB.tif (green)	169	97.947	46	212	46	255	0.1829		0.224342	0.193421	11	P_20x_2_RGB.tif (green)	160	63.744	39	130	39	255	0.0821777			0.0868969	0.0596844	SKM_100x_4_RGB.tif (green)	14444	67.954	37	242	37	255	0.161778		0.108302	0.125933	11	oskm_20x_1_RGB.tif (green)	240
12	NC_100x_4_RGB.tif (blue)	42730	35.419	21	148	21	255			0.273605	3	H_20x_2_RGB.tif (blue)	924	130.667	43	255	42	255			0.0970516	0.0943489	12	P_20x_2_RGB.tif (blue)	1947	134.555	73	255	73	255				0.102498	0.0640905	SKM_100x_4_RGB.tif (blue)	89283	103.661	57	255	57	255			0.197834	0.18252	12	oskm_20x_1_RGB.tif (blue)	1774
13	NC_100x_5_RGB.tif (red)	7587	34.199	13	169	13	255		0.100904	0.167413	4	H_20x_2_RGB.tif (red)	336	141.801	59	255	59	255		0.115822	0.143786	0.0850551	13	P_20x_2_RGB.tif (red)	321	81.056	54	150	54	255		0.106186		0.11713	0.108338	SKM_100x_5_RGB.tif (red)	5210	53.599	31	181	31	255		0.11786	0.321178	0.218147	13	oskm_20x_6_RGB.tif (red)	342
14	NC_100x_5_RGB.tif (green)	2897	91.373	49	252	49	255	0.0385291		0.262136	5	H_20x_2_RGB.tif (green)	417	107.947	46	223	46	255	0.143744		0.369677	0.275484	14	P_20x_2_RGB.tif (green)	396	65.399	39	147	39	255	0.130996			0.258065	0.210685	SKM_100x_5_RGB.tif (green)	5703	35.244	23	143	23	255	0.129013		0.14635	0.150771	14	oskm_20x_6_RGB.tif (green)	643
15	NC_100x_5_RGB.tif (blue)	75190	42.107	25	238	25	255			0.152425	6	H_20x_2_RGB.tif (blue)	2901	90.749	62	253	62	255			0.338186	0.237122	15	P_20x_2_RGB.tif (blue)	3023	116.39	73	255	73	255				0.132748	0.105773	SKM_100x_5_RGB.tif (blue)	44205	51.733	29	217	29	255			#DIV/0!	#DIV/0!	15	oskm_20x_6_RGB.tif (blue)	1202
16	NC_100x_6_RGB.tif (red)	7860	24.939	14	94	14	255		0.127969	0.111464	7	H_20x_2_RGB.tif (red)	276	108.841	59	217	59	255		0.161687	0.124797	0.0966432	16	P_20x_2_RGB.tif (red)	333	115.303	55	231	54	255		0.215953		0.132715	0.108324	SKM_100x_6_RGB.tif (red)	12212	106.783	59	255	59	255		0.133163	#DIV/0!	#DIV/0!	16	oskm_20x_6_RGB.tif (red)	420
17	NC_100x_6_RGB.tif (green)	9705	22.79	10	105	10	255	0.158008		0.0723639	8	H_20x_2_RGB.tif (green)	287	75.721	46	158	46	255	0.168131		0.16682	0.192013	17	P_20x_2_RGB.tif (green)	335	77.913	39	186	39	255	0.21725		#DIV/0!	#DIV/0!	17	SKM_100x_6_RGB.tif (green)	15435	68.561	38	255	38	255	0.168308		#DIV/0!	#DIV/0!	17	oskm_20x_6_RGB.tif (green)	1059
18	NC_100x_6_RGB.tif (blue)	61421	53.346	29	255	29	255			0.315796	9	H_20x_2_RGB.tif (blue)	1707	116.013	62	255	62	255			0.172534	0.14495	18	P_20x_2_RGB.tif (blue)	1542	180.913	73	255	73	255			#DIV/0!	#DIV/0!	18	SKM_100x_6_RGB.tif (blue)	91707	103.38	57	255	57	255			#DIV/0!	#DIV/0!	18	oskm_20x_6_RGB.tif (blue)	2174
19	NC_100x_7_RGB.tif (red)	8948	45.131	26	130	26	255		0.12116	0.206841	10	H_20x_2_RGB.tif (red)	533	91.49	59	255	59	255		0.179643	0.140322	0.19133	19	P_20x_2_RGB.tif (red)	217	93.009	54	182	54	255		0.139281	#DIV/0!	#DIV/0!	19	SKM_100x_7_RGB.tif (red)	6216	94.113	52	255	52	255		0.122756	#DIV/0!	#DIV/0!	19	oskm_20x_6_RGB.tif (red)	479
20	NC_100x_7_RGB.tif (green)	8154	36.19	20	120	20	255	0.110409		0.178837	11	H_20x_2_RGB.tif (green)	804	84.352	46	255	46	255	0.270981		0.0889001	0.0831546	20	P_20x_2_RGB.tif (green)	238	73.319	39	159	39	255	0.15276		#DIV/0!	#DIV/0!	20	SKM_100x_7_RGB.tif (green)	6069	80.94	43	250	43	255	0.119853		#DIV/0!	#DIV/0!	20	oskm_20x_6_RGB.tif (green)	1062
21	NC_100x_7_RGB.tif (blue)	73853	29.084	16	167	16	255				12	H_20x_2_RGB.tif (blue)	2967	124.025	62	255	62	255					21	P_20x_2_RGB.tif (blue)	1558	146.976	73	255	73	255					21	SKM_100x_7_RGB.tif (blue)	50637	79.481	44	255	44	255					21	oskm_20x_6_RGB.tif (blue)	1381
22	NC_100x_8_RGB.tif (red)	4555	24.65	13	106	13	255		0.109254		13	H_20x_2_RGB.tif (red)	434	101.859	59	255	59	255		0.250867			22	P_20x_2_RGB.tif (red)	98	81.49	54	182	54	255		0.0544747			22	SKM_100x_8_RGB.tif (red)	9645	31.76	18	116	18	255		0.0801486			22	oskm_100x_1_RGB.tif (red)	6101
23	NC_100x_8_RGB.tif (green)	6596	18.137	8	109	8	255	0.158208			14	H_20x_2_RGB.tif (green)	232	69.444	46	169	46	255	0.134104				23	P_20x_2_RGB.tif (green)	176	73.875	39	163	39	255	0.0978321				23	SKM_100x_8_RGB.tif (green)	24890	20.341	10	111	10	255	0.206832				23	oskm_100x_1_RGB.tif (green)	6214
24	NC_100x_8_RGB.tif (blue)	41692	36.342	17	170	17	255				15	H_20x_2_RGB.tif (blue)	1730	104.875	62	255	62	255					24	P_20x_2_RGB.tif (blue)	1799	184.101	73	255	73	255					24	SKM_100x_8_RGB.tif (blue)	120339	122.411	64	255	64	255					24	oskm_100x_1_RGB.tif (blue)	58161
25	NC_100x_9_RGB.tif (red)	10919	133.945	73	255	73	255		0.0772644		16	H_20x_2_RGB.tif (red)	479	131.175	59	255	59	255		0.354552			25	P_20x_2_RGB.tif (red)	229	98.328	55	167	54	255		0.170387			25	SKM_100x_9_RGB.tif (red)	8075	44.661	25	167	25	255		0.172278			25	oskm_100x_2_RGB.tif (red)	15043
26	NC_100x_9_RGB.tif (green)	11756	118.133	64	255	64	255	0.0831871			17	H_20x_2_RGB.tif (green)	332	81.051	46	168	46	255	0.245744				26	P_20x_2_RGB.tif (green)	209	72.062	39	124	39	255	0.155506				26	SKM_100x_9_RGB.tif (green)	9751	22.182	12	97	12	255	0.208035				26	oskm_100x_2_RGB.tif (green)	18291
27	NC_100x_9_RGB.tif (blue)	141320	101.227	56	255	56	255				18	H_20x_2_RGB.tif (blue)	1351	83.899	62	182	62	255					27	P_20x_2_RGB.tif (blue)	1344	170.234	73	255	73	255					27	SKM_100x_9_RGB.tif (blue)	46872	79.046	43	255	43	255					27	oskm_100x_2_RGB.tif (blue)	62067
28	NC_100x_11_RGB.tif (red)	10469	81.499	45	255	45	255		0.101504		19	H_20x_2_RGB.tif (red)	381	107.743	59	244	59	255		0.33927			28	P_20x_2_RGB.tif (red)	315	116.292	54	235	54	255		0.278761			28	SKM_100x_10_RGB.tif (red)	14411	47.797	28	182	28	255		0.284769			28	oskm_100x_3_RGB.tif (red)	13058
29	NC_100x_11_RGB.tif (green)	10897	54.86	29	214	29	255	0.105654			20	H_20x_2_RGB.tif (green)	206	65.68	46	118	46	255	0.183437				29	P_20x_2_RGB.tif (green)	287	74.641	39	162	39	255	0.253982				29	SKM_100x_10_RGB.tif (green)	20266	17.984	10	83	10	255	0.400466				29	oskm_100x_3_RGB.tif (green)	20394
30	NC_100x_11_RGB.tif (blue)	103139	112.298	62	255	62	255				21	H_20x_2_RGB.tif (blue)	1123	81.256	62	161	62	255					30	P_20x_2_RGB.tif (blue)	1130	99.858	73	251	73	255					30	SKM_100x_10_RGB.tif (blue)	50606	73.17	40	247	40	255					30	oskm_100x_3_RGB.tif (blue)	59873
31	NC_100x_12_RGB.tif (red)	8663	51.223	27	170	27	255		0.166654		22	H_20x_2_RGB.tif (red)	341	111.85	59	247	59	255		0.224342			31	P_20x_2_RGB.tif (red)	380	88.287	54	169	54	255		0.0868969			31	SKM_100x_11_RGB.tif (red)	2322	69.191	48	162	48	255		0.108302			31	oskm_100x_4_RGB.tif (red)	8849
32	NC_100x_12_RGB.tif (green)	5649	60.686	39	188	39	255	0.108672			23	H_20x_2_RGB.tif (green)	294	90.17	46	226	46	255	0.193421				32	P_20x_2_RGB.tif (green)	261	53.854	39	94	39	255	0.0596844				32	SKM_100x_11_RGB.tif (green)	2700	40.827	27	117	27	255	0.125933				32	oskm_100x_4_RGB.tif (green)	12396
33	NC_100x_12_RGB.tif (blue)	51982	139.533	76	255	76	255				24	H_20x_2_RGB.tif (blue)	1520	91.241	62	254	62	255					33	P_20x_2_RGB.tif (blue)	4373	82.536	51	255	51	255					33	SKM_100x_11_RGB.tif (blue)	21440	82.852	49	255	49	255					33	oskm_100x_4_RGB.tif (blue)	44289
34	NC_100x_12_RGB.tif (red)	6484	42.456	27	143	27	255		0.136961		25	H_20x_2_RGB.tif (red)	395	85.235	59	168	59	255		0.0970516			34	P_20x_3_RGB.tif (red)	435	65.667	41	119	41	255		0.102498			34	SKM_100x_11_RGB.tif (red)	15360	87.434	48	255	48	255		0.197834			34	oskm_100x_5_RGB.tif (red)	11528
35	NC_100x_12_RGB.tif (green)	12953	88.717	39	255	39	255	0.273605			26	H_20x_2_RGB.tif (green)	384	124.365	46	255	46	255	0.0943489				35	P_20x_3_RGB.tif (green)	272	53.934	35	142	35	255	0.0640905				35	SKM_100x_11_RGB.tif (green)	14171	51.478	27	210	27	255	0.18252				35	oskm_100x_5_RGB.tif (green)	15243
36	NC_100x_12_RGB.tif (blue)	47342	150.88	76	255	76	255				27	H_20x_2_RGB.tif (blue)	4070	85.363	62	255	62	255					36	P_20x_3_RGB.tif (blue)	4244	103.468	59	255	59	255					36	SKM_100x_11_RGB.tif (blue)	77641	88.732	49	255	49	255					36	oskm_100x_5_RGB.tif (blue)	77159
37	NC_100x_13_RGB.tif (red)	12046	44.913	24	170	24	255		0.179307		28	H_20x_2_RGB.tif (red)	1371	90.465	59	180	59	255		0.143786			37	P_20x_3_RGB.tif (red)	413	70.525	41	135	41	255		0.11713			37	SKM_100x_12_RGB.tif (red)	13476	69.259	40	198	40	255		0.321178			37
38	NC_100x_13_RGB.tif (green)	11247	30.25	12	142	12	255	0.167413			29	H_20x_2_RGB.tif (green)	811	62.818	46	116	46	255	0.0850551				38	P_20x_3_RGB.tif (green)	382	44.076	27	101	27	255	0.108338				38	SKM_100x_12_RGB.tif (green)	9153	43.599	24	188	24	255	0.218147				38
39	NC_100x_13_RGB.tif (blue)	67181	97.796	50	255	50	255				30	H_20x_2_RGB.tif (blue)	9535	94.113	62	255	62	255					39	P_20x_3_RGB.tif (blue)	3526	136.867	59	255	59	255					39	SKM_100x_12_RGB.tif (blue)	41958	68.886	38	245	38	255					39
40	NC_100x_14_RGB.tif (red)	7306	93.139	50	255	50	255		0.169935		1	H_20x_3_RGB.tif (red)	1146	76.101	46	231	46	255		0.369677			40	P_20x_3_RGB.tif (red)	512	69.885	41	128	41	255		0.258065			40	SKM_100x_13_RGB.tif (red)	9931	23.697	13	100	13	255		0.14635
41	NC_100x_14_RGB.tif (green)	11270	32.915	16	182	16	255	0.262136			2	H_20x_3_RGB.tif (green)	854	94.054	52	255	52	255	0.275484				41	P_20x_3_RGB.tif (green)	418	43.605	27	99	27	255	0.210685				41	SKM_100x_13_RGB.tif (green)	10231	13.693	7	64	7	255	0.150771
42	NC_100x_14_RGB.tif (blue)	42993	132.308	66	255	66	255				3	H_20x_3_RGB.tif (blue)	3100	109.265	78	255	78	255					42	P_20x_3_RGB.tif (blue)	1984	64.44	48	163	48	255					42	SKM_100x_13_RGB.tif (blue)	67858	53.025	29	242	29	255
43	NC_100x_14_RGB.tif (red)	7394	87.572	50	255	50	255		0.099359		4	H_20x_3_RGB.tif (red)	1208	77.364	46	211	46	255		0.338186			43	P_100x_1_RGB.tif (red)	6427	61.878	38	166	38	255		0.132748												#DIV/0!
44	NC_100x_14_RGB.tif (green)	11343	40.966	16	202	16	255	0.152425			5	H_20x_3_RGB.tif (green)	847	94.816	52	254	52	255	0.237122				44	P_100x_1_RGB.tif (green)	5121	48.663	28	115	28	255	0.105773												#DIV/0!
45	NC_100x_14_RGB.tif (blue)	74417	129.803	66	255	66	255				6	H_20x_3_RGB.tif (blue)	3572	128.94	78	255	78	255					45	P_100x_1_RGB.tif (blue)	48415	101.878	53	255	53	255
46	NC_100x_15_RGB.tif (red)	7573	106.847	59	255	59	255		0.102392		7	H_20x_3_RGB.tif (red)	461	88.82	46	180	46	255		0.124797			46	P_100x_1_RGB.tif (red)	5735	65.381	38	165	38	255		0.132715												#DIV/0!
47	NC_100x_15_RGB.tif (green)	8244	75.072	39	241	39	255	0.111464			8	H_20x_3_RGB.tif (green)	357	99.398	52	208	52	255	0.0966432				47	P_100x_1_RGB.tif (green)	4681	49.505	28	120	28	255	0.108324												#DIV/0!
48	NC_100x_15_RGB.tif (blue)	73961	92.413	52	255	52	255				9	H_20x_3_RGB.tif (blue)	3694	56.811	33	249	33	255					48	P_100x_1_RGB.tif (blue)	43213	105.865	53	255	53	255
49	NC_100x_15_RGB.tif (red)	3865	104.01	59	255	59	255		0.106996		1	H_100x_1_RGB.tif (red)	13276	90.802	52	194	52	255		0.16682												#DIV/0!												#DIV/0!
50	NC_100x_15_RGB.tif (green)	2614	57.57	39	150	39	255	0.0723639			2	H_100x_1_RGB.tif (green)	15281	63.732	36	169	36	255	0.192013												#DIV/0!												#DIV/0!
51	NC_100x_15_RGB.tif (blue)	36123	106.023	52	255	52	255				3	H_100x_1_RGB.tif (blue)	79583	34.01	18	202	18	255
52	NC_100x_16_RGB.tif (red)	3044	32.715	20	124	20	255		0.130947		4	H_100x_2_RGB.tif (red)	13317	63.388	38	140	38	255		0.172534												#DIV/0!												#DIV/0!
53	NC_100x_16_RGB.tif (green)	7341	35.482	21	155	21	255	0.315796			5	H_100x_2_RGB.tif (green)	11188	53.709	31	131	31	255	0.14495												#DIV/0!												#DIV/0!
54	NC_100x_16_RGB.tif (blue)	23246	53.363	29	193	29	255				6	H_100x_2_RGB.tif (blue)	77185	75.469	40	255	40	255
55	NC_100x_16_RGB.tif (red)	6331	35.784	20	163	20	255		0.193342		1	H_100x_3_RGB.tif (red)	5953	70.861	42	157	42	255		0.140322												#DIV/0!												#DIV/0!
56	NC_100x_16_RGB.tif (green)	6773	42.569	21	221	21	255	0.206841			2	H_100x_3_RGB.tif (green)	8117	52.297	30	157	30	255	0.19133												#DIV/0!												#DIV/0!
57	NC_100x_16_RGB.tif (blue)	32745	55.449	29	154	29	255				3	H_100x_3_RGB.tif (blue)	42424	111.082	56	255	56	255
58	NC_100x_RGB.tif (red)	5048	38.075	22	127	22	255		0.155142		4	H_100x_4_RGB.tif (red)	8247	65.135	38	168	38	255		0.0889001												#DIV/0!												#DIV/0!
59	NC_100x_RGB.tif (green)	5819	27.84	14	127	14	255	0.178837			5	H_100x_4_RGB.tif (green)	7714	75.307	42	166	42	255	0.0831546												#DIV/0!												#DIV/0!
60	NC_100x_RGB.tif (blue)	32538	71.238	40	255	40	255				6	H_100x_4_RGB.tif (blue)	92767	51.869	28	255	28	255
[truncated: 40 more columns]

## Sheet: CX-DMSO_fbl_NPM1
		the area occupied by signal							the area occupied by signal
DMSO_D2_FBL_NPM1_3_2023-03-11T19-49-11.519.tif	green)	0.005	0.5				1	C3-CX-5461_D2_FBL_red.tif	0.002	0.285714
DMSO_D2_FBL_NPM1_3_2023-03-11T19-49-11.519.tif	red)	0.004	0.4				2	C3-CX-5461_D2_FBL_NPM1_green.tif	0.001	0.142857
DMSO_D2_FBL_NPM1_3_2023-03-11T19-49-11.519.tif	blue)	0.01					3	C3-CX-5461_D2_FBL_NPM1_blue.tif	0.007
DMSO_D2_FBL_NPM1_3_2023-03-11T19-49-11.519.tif	green)	0.009	0.818182				4	C3-CX-5461_D2_FBL_red.tif	0.003	0.25
DMSO_D2_FBL_NPM1_3_2023-03-11T19-49-11.519.tif	red)	0.003	0.272727				5	C3-CX-5461_D2_FBL_NPM1_green.tif	0.003	0.25
DMSO_D2_FBL_NPM1_3_2023-03-11T19-49-11.519.tif	blue)	0.011					6	C3-CX-5461_D2_FBL_NPM1_blue.tif	0.012
DMSO_D2_FBL_NPM1_2_2023-03-11T19-48-49.112.tif	blue)	0.006					7	C3-CX-5461_D2_FBL_red.tif	0.0009417	0.47085
DMSO_D2_FBL_NPM1_2_2023-03-11T19-48-49.112.tif	green)	0.003	0.5				8	C3-CX-5461_D2_FBL_NPM1_green.tif	0.0009306	0.4653
DMSO_D2_FBL_NPM1_2_2023-03-11T19-48-49.112.tif	red)	0.002	0.333333				9	C3-CX-5461_D2_FBL_NPM1_blue.tif	0.002
DMSO_D2_FBL_NPM1_2_2023-03-11T19-48-49.112.tif	red)	0.002	0.333333				10	C3-CX-5461_D2_FBL_red.tif	0.002	0.333333
DMSO_D2_FBL_NPM1_2_2023-03-11T19-48-49.112.tif	green)	0.002	0.333333				11	C3-CX-5461_D2_FBL_NPM1_green.tif	0.001	0.166667
DMSO_D2_FBL_NPM1_2_2023-03-11T19-48-49.112.tif	blue)	0.006					12	C3-CX-5461_D2_FBL_NPM1_blue.tif	0.006
DMSO_D2_FBL_NPM1_2_2023-03-11T19-48-49.112.tif	blue)	0.005					13	C3-CX-5461_D2_FBL_red.tif	0.002	0.333333
DMSO_D2_FBL_NPM1_2_2023-03-11T19-48-49.112.tif	green)	0.002	0.4				14	C3-CX-5461_D2_FBL_NPM1_green.tif	0.002	0.333333
DMSO_D2_FBL_NPM1_2_2023-03-11T19-48-49.112.tif	red)	0.003	0.6				15	C3-CX-5461_D2_FBL_NPM1_blue.tif	0.006
DMSO_D2_FBL_NPM1_1_2023-03-11T19-48-15.330.tif	red)	0.003	0.6				16	C3-CX-5461_D2_FBL_red.tif	0.002	0.181818
DMSO_D2_FBL_NPM1_1_2023-03-11T19-48-15.330.tif	green)	0.004	0.8				17	C3-CX-5461_D2_FBL_NPM1_green.tif	0.003	0.272727
DMSO_D2_FBL_NPM1_1_2023-03-11T19-48-15.330.tif	blue)	0.005					18	C3-CX-5461_D2_FBL_NPM1_blue.tif	0.011
DMSO_D2_FBL_NPM1_1_2023-03-11T19-48-15.330.tif	red)	0.005	0.294118				19	C3-CX-5461_D2_FBL_red.tif	0.0008167	0.204175
DMSO_D2_FBL_NPM1_1_2023-03-11T19-48-15.330.tif	green)	0.012	0.705882				20	C3-CX-5461_D2_FBL_NPM1_green.tif	0.0006333	0.158325
DMSO_D2_FBL_NPM1_1_2023-03-11T19-48-15.330.tif	blue)	0.017					21	C3-CX-5461_D2_FBL_NPM1_blue.tif	0.004
							22	C3-CX-5461_D2_FBL_red.tif	0.0002611	0.01865
							23	C3-CX-5461_D2_FBL_NPM1_green.tif	0.003	0.214286
							24	C3-CX-5461_D2_FBL_NPM1_blue.tif	0.014
							25	C3-CX-5461_D2_FBL_red.tif	0.003	0.103448
							26	C3-CX-5461_D2_FBL_NPM1_green.tif	0.005	0.172414
							27	C3-CX-5461_D2_FBL_NPM1_blue.tif	0.029

## Sheet: CX_dmso_ns_ubf
		the area occupied by signal
1	cx-5461-1.tif (blue)	413
2	cx-5461-1.tif (green)	19	0.0460048
3	cx-5461-1.tif (red)	118	0.285714
4	cx-5461-1.tif (blue)	435
5	cx-5461-1.tif (green)	42	0.0965517
6	cx-5461-1.tif (red)	154	0.354023
7	cx-5461-1.tif (blue)	742
8	cx-5461-1.tif (green)	118	0.15903
9	cx-5461-1.tif (red)	74	0.0997305
10	cx-5461-1.tif (blue)	606
11	cx-5461-1.tif (green)	108	0.178218
12	cx-5461-1.tif (red)	144	0.237624
13	cx-5461-1.tif (blue)	391
14	cx-5461-1.tif (green)	122	0.31202
15	cx-5461-1.tif (red)	156	0.398977
16	cx-5461-1.tif (blue)	622
17	cx-5461-1.tif (green)	36	0.0578778
18	cx-5461-1.tif (red)	37	0.0594855
19	cx-5461-1.tif (blue)	250
20	cx-5461-1.tif (green)	22	0.088
21	cx-5461-1.tif (red)	35	0.14
1	nc-3.tif (blue)	541
2	nc-3.tif (green)	224	0.414048
3	nc-3.tif (red)	342	0.632163
4	nc-3.tif (blue)	364
5	nc-3.tif (green)	155	0.425824
6	nc-3.tif (red)	221	0.607143
7	nc-3.tif (blue)	285
8	nc-3.tif (green)	126	0.442105
9	nc-3.tif (red)	194	0.680702
10	nc-3.tif (blue)	214
11	nc-3.tif (green)	98	0.457944
12	nc-3.tif (red)	102	0.476636
13	nc-3.tif (blue)	402
14	nc-3.tif (green)	294	0.731343
15	nc-3.tif (red)	388	0.965174
16	nc-3.tif (blue)	385
17	nc-3.tif (green)	252	0.654545
18	nc-3.tif (red)	224	0.581818
19	nc-3.tif (blue)	161
20	nc-3.tif (green)	66	0.409938
21	nc-3.tif (red)	109	0.677019

## Sheet: dmso_CX-NCL
		the area occupied by signal					the area occupied by signal
1	C1-dmso-nucleolin-ubf-red.tif	0.018	0.225		1	C1-cx-nucleolin-ubf-3.tif	0.046
2	C3-dmso-nucleolin-ubf-blue.tif	0.08	0.458515		2	C3-cx-nucleolin-ubf-3.tif	0.227	0.202643
3	C1-dmso-nucleolin-ubf-red.tif	0.105	0.388889		3	C1-cx-nucleolin-ubf-3.tif	0.007	0.0897436
4	C3-dmso-nucleolin-ubf-blue.tif	0.229	0.311111		4	C3-cx-nucleolin-ubf-3.tif	0.078	0.101695
5	C1-dmso-nucleolin-ubf-red.tif	0.035	0.445455		5	C1-cx-nucleolin-ubf-3.tif	0.012	0.212389
6	C3-dmso-nucleolin-ubf-blue.tif	0.09	0.413174		6	C3-cx-nucleolin-ubf-3.tif	0.118	0.147541
7	C1-dmso-nucleolin-ubf-red.tif	0.014	0.209302		7	C1-cx-nucleolin-ubf-3.tif	0.024	0.320513
8	C3-dmso-nucleolin-ubf-blue.tif	0.045	0.464		8	C3-cx-nucleolin-ubf-3.tif	0.113	0.224138
9	C1-dmso-nucleolin-ubf-red.tif	0.049	0.297521		9	C1-cx-nucleolin-ubf-3.tif	0.027	0.230769
10	C3-dmso-nucleolin-ubf-blue.tif	0.11	0.291139		10	C3-cx-nucleolin-ubf-3.tif	0.183	0.12963
11	C1-dmso-nucleolin-ubf-red.tif	0.069	0.467742		11	C1-cx-nucleolin-ubf-3.tif	0.025	0.235955
12	C3-dmso-nucleolin-ubf-blue.tif	0.167	0.353933		12	C3-cx-nucleolin-ubf-3.tif	0.078	0.269231
13	C1-dmso-nucleolin-ubf-red.tif	0.018	0.27027		13	C1-cx-nucleolin-ubf-3.tif	0.013	0.1875
14	C3-dmso-nucleolin-ubf-blue.tif	0.086	0.277778		14	C3-cx-nucleolin-ubf-3.tif	0.058	0.103448
15	C1-dmso-nucleolin-ubf-red.tif	0.058	0.349398		15	C1-cx-nucleolin-ubf-3.tif	0.018	0.179487
16	C3-dmso-nucleolin-ubf-blue.tif	0.125			16	C3-cx-nucleolin-ubf-3.tif	0.078	0.356164
17	C1-dmso-nucleolin-ubf-red.tif	0.036			17	C1-cx-nucleolin-ubf-3.tif	0.007
18	C3-dmso-nucleolin-ubf-blue.tif	0.121			18	C3-cx-nucleolin-ubf-3.tif	0.054
19	C1-dmso-nucleolin-ubf-red.tif	0.023			19	C1-cx-nucleolin-ubf-3.tif	0.021
20	C3-dmso-nucleolin-ubf-blue.tif	0.079			20	C3-cx-nucleolin-ubf-3.tif	0.089
21	C1-dmso-nucleolin-ubf-red.tif	0.029			21	C1-cx-nucleolin-ubf-3.tif	0.014
22	C3-dmso-nucleolin-ubf-blue.tif	0.062			22	C3-cx-nucleolin-ubf-3.tif	0.052
23	C1-dmso-nucleolin-ubf-red.tif	0.063			23	C1-cx-nucleolin-ubf-3.tif	0.006
24	C3-dmso-nucleolin-ubf-blue.tif	0.178			24	C3-cx-nucleolin-ubf-3.tif	0.032
25	C1-dmso-nucleolin-ubf-red.tif	0.01			25	C1-cx-nucleolin-ubf-3.tif	0.003
26	C3-dmso-nucleolin-ubf-blue.tif	0.037			26	C3-cx-nucleolin-ubf-3.tif	0.029
27	C1-dmso-nucleolin-ubf-red.tif	0.025			27	C1-cx-nucleolin-ubf-3.tif	0.021
28	C3-dmso-nucleolin-ubf-blue.tif	0.09			28	C3-cx-nucleolin-ubf-3.tif	0.117
29	C1-dmso-nucleolin-ubf-red.tif	0.029			29	C1-cx-nucleolin-ubf-3.tif	0.026
30	C3-dmso-nucleolin-ubf-blue.tif	0.083			30	C3-cx-nucleolin-ubf-3.tif	0.073

## Sheet: BMH-21_actD-NPM1_FBL
		the area occupied by signal						the area occupied by signal					the area occupied by signal
1	dmso-dapi-1_ch00.tif	3.069				1	bmh21-dapi-1_ch00.tif	15.633			1	actd-dapi-1_ch00.tif	8.758
2	dmso-fbl-1_ch00.tif	1.708		0.556533		2	bmh21-fbl-1_ch00.tif	1.267	0.0810465		2	act-fbl-1_ch00.tif	0.547	0.0624572
3	dmso-npm1-1_ch00.tif	0.343		0.111763		3	bmh21-npm1-1_ch00.tif	1.254	0.0802149		3	act-nmp1-1_ch00.tif	1.999	0.228248
4	dmso-dapi-1_ch00.tif	3.216				4	bmh21-dapi-1_ch00.tif	2.023			4	actd-dapi-1_ch00.tif	10.683
5	dmso-fbl-1_ch00.tif	1.47		0.45709		5	bmh21-fbl-1_ch00.tif	0.128	0.0632724		5	act-fbl-1_ch00.tif	1.315	0.123093
6	dmso-npm1-1_ch00.tif	0.951		0.295709		6	bmh21-npm1-1_ch00.tif	0.136	0.0672269		6	act-nmp1-1_ch00.tif	1.385	0.129645
7	dmso-dapi-1_ch00.tif	4.639				7	bmh21-dapi-1_ch00.tif	6.525			7	actd-dapi-1_ch00.tif	2.32
8	dmso-fbl-1_ch00.tif	3.461		0.746066		8	bmh21-fbl-1_ch00.tif	0.474	0.0726437		8	act-fbl-1_ch00.tif	0.328	0.141379
9	dmso-npm1-1_ch00.tif	1.7		0.366458		9	bmh21-npm1-1_ch00.tif	0.553	0.084751		9	act-nmp1-1_ch00.tif	0.492	0.212069
10	dmso-dapi-1_ch00.tif	1.542				10	bmh21-dapi-1_ch00.tif	2.098			10	actd-dapi-1_ch00.tif	1.958
11	dmso-fbl-1_ch00.tif	0.65		0.42153		11	bmh21-npm1-1_ch00.tif	0.23	0.109628		11	act-fbl-1_ch00.tif	0.393	0.200715
12	dmso-npm1-1_ch00.tif	0.391		0.253567		12	bmh21-fbl-1_ch00.tif	0.152	0.07245		12	act-nmp1-1_ch00.tif	0.349	0.178243
13	dmso-dapi-1_ch00.tif	2.124				13	bmh21-dapi-1_ch00.tif	2.257			13	actd-dapi-1_ch00.tif	3.069
14	dmso-fbl-1_ch00.tif	1		0.47081		14	bmh21-npm1-1_ch00.tif	0.292	0.129375		14	act-fbl-1_ch00.tif	0.328	0.106875
15	dmso-npm1-1_ch00.tif	0.818		0.385122		15	bmh21-fbl-1_ch00.tif	0.195	0.0863979		15	act-nmp1-1_ch00.tif	0.275	0.0896057
26	dmso-dapi-1_ch00.tif	1.347				16	bmh21-dapi-1_ch00.tif	5.164			16	actd-dapi-1_ch00.tif	2.554
27	dmso-fbl-1_ch00.tif	0.434		0.322197		17	bmh21-npm1-1_ch00.tif	0.199	0.038536		17	act-fbl-1_ch00.tif	0.312	0.122161
28	dmso-npm1-1_ch00.tif	0.427		0.317001		18	bmh21-fbl-1_ch00.tif	0.172	0.0333075		18	act-nmp1-1_ch00.tif	0.121	0.0473767
29	dmso-dapi-1_ch00.tif	1.693				19	bmh21-dapi-1_ch00.tif	4.027			19	actd-dapi-1_ch00.tif	4.272
30	dmso-fbl-1_ch00.tif	0.465		0.27466		20	bmh21-npm1-1_ch00.tif	0.298	0.0740005		20	act-fbl-1_ch00.tif	0.5	0.117041
31	dmso-npm1-1_ch00.tif	0.254		0.15003		21	bmh21-fbl-1_ch00.tif	0.26	0.0645642		21	act-nmp1-1_ch00.tif	0.645	0.150983
32	dmso-dapi-1_ch00.tif	1.623									22	actd-dapi-1_ch00.tif	3.813
33	dmso-fbl-1_ch00.tif	0.983		0.605669		1	bmh21-dapi-2_ch00.tif	2.457			23	act-fbl-1_ch00.tif	0.521	0.136638
34	dmso-npm1-1_ch00.tif	0.486		0.299445		2	bmh21-fbl-2_ch00.tif	0.407	0.165649		24	act-nmp1-1_ch00.tif	0.506	0.132704
35	dmso-dapi-1_ch00.tif	2.071				3	bmh21-npm1-2_ch00.tif	0.51	0.20757		25	actd-dapi-1_ch00.tif	3.451
36	dmso-fbl-1_ch00.tif	0.434		0.209561		4	bmh21-dapi-2_ch00.tif	0.843			26	act-fbl-1_ch00.tif	0.63	0.182556
37	dmso-npm1-1_ch00.tif	0.328		0.158378		5	bmh21-fbl-2_ch00.tif	0.158	0.187426		27	act-nmp1-1_ch00.tif	0.864	0.250362
38	dmso-dapi-1_ch00.tif	2.119				6	bmh21-npm1-2_ch00.tif	0.219	0.259786		28	actd-dapi-1_ch00.tif	2.419
39	dmso-fbl-1_ch00.tif	0.423		0.199622		7	bmh21-dapi-2_ch00.tif	2.787			29	act-fbl-1_ch00.tif	0.452	0.186854
40	dmso-npm1-1_ch00.tif	0.345		0.162813		8	bmh21-fbl-2_ch00.tif	0.692	0.248296		30	act-nmp1-1_ch00.tif	0.398	0.164531
41	dmso-dapi-1_ch00.tif	4.387				9	bmh21-npm1-2_ch00.tif	1.528	0.54826		31	actd-dapi-1_ch00.tif	3.524
42	dmso-fbl-1_ch00.tif	0.862		0.19649		10	bmh21-dapi-2_ch00.tif	6.444			32	act-fbl-1_ch00.tif	0.225	0.0638479
43	dmso-npm1-1_ch00.tif	0.692		0.157739		11	bmh21-fbl-2_ch00.tif	0.482	0.0747983		33	act-nmp1-1_ch00.tif	0.14	0.0397276
44	dmso-dapi-1_ch00.tif	1.655				12	bmh21-npm1-2_ch00.tif	0.653	0.101335		34	actd-dapi-1_ch00.tif	4.053
45	dmso-fbl-1_ch00.tif	0.431		0.260423		13	bmh21-dapi-2_ch00.tif	2.072			35	act-fbl-1_ch00.tif	0.378	0.0932642
46	dmso-npm1-1_ch00.tif	0.564		0.340785		14	bmh21-fbl-2_ch00.tif	0.174	0.0839768		36	act-nmp1-1_ch00.tif	0.153	0.0377498
47	dmso-dapi-1_ch00.tif	5.317				15	bmh21-npm1-2_ch00.tif	0.238	0.114865		37	actd-dapi-1_ch00.tif	5.152
48	dmso-fbl-1_ch00.tif	2.898		0.545044		16	bmh21-dapi-2_ch00.tif	4.719			38	act-nmp1-1_ch00.tif	0.864	0.167702
49	dmso-npm1-1_ch00.tif	1.818		0.341922		17	bmh21-fbl-2_ch00.tif	0.201	0.0425938		39	act-fbl-1_ch00.tif	0.63	0.122283
50	dmso-dapi-1_ch00.tif	3.659				18	bmh21-npm1-2_ch00.tif	0.306	0.0648442
51	dmso-fbl-1_ch00.tif	0.726		0.198415							1	actD-dapi-2_ch00.tif	2.699
52	dmso-npm1-1_ch00.tif	0.681		0.186116		1	bmh21-dapi-3_ch00.tif	1.393			2	actD-npm1-2_ch00.tif	0.465	0.172286
53	dmso-dapi-1_ch00.tif	3.257				2	bmh21-npm1-3_ch00.tif	0.348	0.249821		3	actD-fbl-2_ch00.tif	0.56	0.207484
54	dmso-fbl-1_ch00.tif	0.661		0.202947		3	bmh21-fbl-3_ch00.tif	0.154	0.110553		4	actD-dapi-2_ch00.tif	3.09
55	dmso-npm1-1_ch00.tif	0.611		0.187596		4	bmh21-dapi-3_ch00.tif	5.726			5	actD-npm1-2_ch00.tif	0.602	0.194822
56	dmso-dapi-1_ch00.tif	1.426				5	bmh21-npm1-3_ch00.tif	0.721	0.125917		6	actD-fbl-2_ch00.tif	0.367	0.11877
57	dmso-fbl-1_ch00.tif	0.453		0.317672		6	bmh21-fbl-3_ch00.tif	0.572	0.0998952		7	actD-dapi-2_ch00.tif	2.339
58	dmso-npm1-1_ch00.tif	0.411		0.288219		7	bmh21-dapi-3_ch00.tif	4.519			8	actD-npm1-2_ch00.tif	0.277	0.118427
						8	bmh21-npm1-3_ch00.tif	0.637	0.14096		9	actD-fbl-2_ch00.tif	0.079	0.0337751
1	dmso-dapi-2_ch00.tif	6.732				9	bmh21-fbl-3_ch00.tif	0.581	0.128568		10	actD-dapi-2_ch00.tif	2.603
2	dmso-fbl-2_ch00.tif	1.17		0.173797		10	bmh21-dapi-3_ch00.tif	3.544			11	actD-npm1-2_ch00.tif	0.649	0.249328
3	dmso-npm1-2_ch00.tif	0.914		0.135769		11	bmh21-npm1-3_ch00.tif	0.492	0.138826		12	actD-fbl-2_ch00.tif	0.47	0.180561
4	dmso-dapi-2_ch00.tif	5.78				12	bmh21-fbl-3_ch00.tif	0.322	0.0908578		13	actD-dapi-2_ch00.tif	3.12
5	dmso-fbl-2_ch00.tif	0.51		0.0882353		13	bmh21-dapi-3_ch00.tif	2.844			14	actD-npm1-2_ch00.tif	0.412	0.132051
6	dmso-npm1-2_ch00.tif	0.767		0.132699		14	bmh21-npm1-3_ch00.tif	0.682	0.239803		15	actD-fbl-2_ch00.tif	0.209	0.0669872
7	dmso-dapi-2_ch00.tif	2.815				15	bmh21-fbl-3_ch00.tif	0.344	0.120956		16	actD-dapi-2_ch00.tif	1.937
8	dmso-fbl-2_ch00.tif	0.368		0.130728		16	bmh21-dapi-3_ch00.tif	2.879			17	actD-npm1-2_ch00.tif	0.46	0.237481
9	dmso-npm1-2_ch00.tif	0.415		0.147425		17	bmh21-npm1-3_ch00.tif	0.55	0.191039		18	actD-fbl-2_ch00.tif	0.235	0.121322
10	dmso-dapi-2_ch00.tif	2.504				18	bmh21-fbl-3_ch00.tif	0.435	0.151094		19	actD-dapi-2_ch00.tif	5.148
11	dmso-fbl-2_ch00.tif	0.524		0.209265		1	bmh21-dapi-3_ch00.tif	2.356			20	actD-npm1-2_ch00.tif	1.398	0.271562
12	dmso-npm1-2_ch00.tif	0.539		0.215256		2	bmh21-fbl-3_ch00.tif	0.348	0.147708		21	actD-fbl-2_ch00.tif	1.315	0.255439
13	dmso-dapi-2_ch00.tif	2.559				3	bmh21-npm1-3_ch00.tif	0.536	0.227504		22	actD-dapi-2_ch00.tif	2.945
14	dmso-fbl-2_ch00.tif	0.466		0.182102		4	bmh21-dapi-3_ch00.tif	5.44			23	actD-npm1-2_ch00.tif	0.852	0.289304
15	dmso-npm1-2_ch00.tif	0.516		0.201641		5	bmh21-fbl-3_ch00.tif	0.854	0.156985		24	actD-fbl-2_ch00.tif	0.565	0.191851
16	dmso-dapi-2_ch00.tif	1.819				6	bmh21-npm1-3_ch00.tif	1.242	0.228309		25	actD-dapi-2_ch00.tif	3.082
17	dmso-fbl-2_ch00.tif	0.464		0.255085		7	bmh21-dapi-3_ch00.tif	2.19			26	actD-npm1-2_ch00.tif	0.706	0.229072
18	dmso-npm1-2_ch00.tif	0.283		0.15558		8	bmh21-fbl-3_ch00.tif	0.37	0.16895		27	actD-fbl-2_ch00.tif	0.483	0.156716
19	dmso-dapi-2_ch00.tif	1.502				9	bmh21-npm1-3_ch00.tif	0.587	0.268037		28	actD-dapi-2_ch00.tif	2.321
20	dmso-fbl-2_ch00.tif	0.172		0.114514		10	bmh21-dapi-3_ch00.tif	1.552			29	actD-npm1-2_ch00.tif	0.674	0.290392
21	dmso-npm1-2_ch00.tif	0.259		0.172437		11	bmh21-fbl-3_ch00.tif	0.167	0.107603		30	actD-fbl-2_ch00.tif	0.292	0.125808
22	dmso-dapi-2_ch00.tif	1.565				12	bmh21-npm1-3_ch00.tif	0.398	0.256443		31	actD-dapi-2_ch00.tif	3.093
23	dmso-npm1-2_ch00.tif	0.291		0.185942		13	bmh21-dapi-3_ch00.tif	4.263			32	actD-npm1-2_ch00.tif	0.388	0.125445
24	dmso-fbl-2_ch00.tif	0.264		0.16869		14	bmh21-fbl-3_ch00.tif	0.468	0.109782		33	actD-fbl-2_ch00.tif	0.063	0.0203686
25	dmso-dapi-2_ch00.tif	3.427				15	bmh21-npm1-3_ch00.tif	0.44	0.103214		34	actD-dapi-2_ch00.tif	3.14
26	dmso-npm1-2_ch00.tif	0.686		0.200175							35	actD-npm1-2_ch00.tif	0.282	0.0898089
27	dmso-fbl-2_ch00.tif	0.61		0.177998							36	actD-fbl-2_ch00.tif	0.129	0.0410828
28	dmso-dapi-2_ch00.tif	2.432
29	dmso-npm1-2_ch00.tif	0.831		0.341694							1	actD-dapi-3_ch00.tif	3.973
30	dmso-fbl-2_ch00.tif	0.782		0.321546							2	actd-npm1-3_ch00.tif	0.848	0.213441
31	dmso-dapi-2_ch00.tif	6.079									3	actD-fbl-3_ch00.tif	0.362	0.091115
32	dmso-npm1-2_ch00.tif	1.336		0.219773							4	actD-dapi-3_ch00.tif	3.31
33	dmso-fbl-2_ch00.tif	1.839		0.302517							5	actd-npm1-3_ch00.tif	0.183	0.055287
34	dmso-dapi-2_ch00.tif	5.108									6	actD-fbl-3_ch00.tif	0.221	0.0667674
35	dmso-npm1-2_ch00.tif	1.4		0.27408							7	actD-dapi-3_ch00.tif	1.165
36	dmso-fbl-2_ch00.tif	0.722		0.141347							8	actd-npm1-3_ch00.tif	0.386	0.33133
37	dmso-dapi-2_ch00.tif	4.986									9	actD-fbl-3_ch00.tif	0.514	0.441202
38	dmso-npm1-2_ch00.tif	1.384		0.277577							10	actD-dapi-3_ch00.tif	3.277
39	dmso-fbl-2_ch00.tif	1.039		0.208383							11	actd-npm1-3_ch00.tif	0.479	0.14617
											12	actD-fbl-3_ch00.tif	0.344	0.104974
1	dmso-dapi-3_ch00.tif	4.671									13	actD-dapi-3_ch00.tif	3.599
2	dmso-fbl-3_ch00.tif	0.961		0.205738							14	actd-npm1-3_ch00.tif	0.752	0.208947
3	dmso-npm1-3_ch00.tif	1.249		0.267395							15	actD-fbl-3_ch00.tif	0.455	0.126424
5	dmso-dapi-3_ch00.tif	2.995									16	actD-dapi-3_ch00.tif	2.463
6	dmso-fbl-3_ch00.tif	0.594		0.198331							17	actd-npm1-3_ch00.tif	0.682	0.276898
7	dmso-npm1-3_ch00.tif	0.615		0.205342							18	actD-fbl-3_ch00.tif	0.489	0.198538
8	dmso-dapi-3_ch00.tif	3.373									19	actD-dapi-3_ch00.tif	2.907
9	dmso-fbl-3_ch00.tif	0.674		0.199822							20	actd-npm1-3_ch00.tif	0.472	0.162367
10	dmso-npm1-3_ch00.tif	0.89		0.26386							21	actD-fbl-3_ch00.tif	0.33	0.113519
11	dmso-dapi-3_ch00.tif	4.205									22	actD-dapi-3_ch00.tif	1.332
12	dmso-fbl-3_ch00.tif	0.622		0.147919							23	actd-npm1-3_ch00.tif	0.588	0.441441
13	dmso-npm1-3_ch00.tif	0.935		0.222354							24	actD-fbl-3_ch00.tif	0.399	0.29955
14	dmso-dapi-3_ch00.tif	1.537									25	actD-dapi-3_ch00.tif	3.859
16	dmso-fbl-3_ch00.tif	0.413		0.268705							26	actd-npm1-3_ch00.tif	0.29	0.075149
17	dmso-npm1-3_ch00.tif	0.577		0.375407							27	actD-fbl-3_ch00.tif	0.281	0.0728168
18	dmso-dapi-3_ch00.tif	1.806									28	actD-dapi-3_ch00.tif	9.69
19	dmso-fbl-3_ch00.tif	0.244		0.135105							29	actd-npm1-3_ch00.tif	1.091	0.11259
20	dmso-npm1-3_ch00.tif	0.532		0.294574							30	actD-fbl-3_ch00.tif	0.363	0.0374613
21	dmso-dapi-3_ch00.tif	1.955									31	actD-dapi-3_ch00.tif	3.694
22	dmso-fbl-3_ch00.tif	0.291		0.148849							32	actd-npm1-3_ch00.tif	0.642	0.173795
23	dmso-npm1-3_ch00.tif	0.527		0.269565							33	actD-fbl-3_ch00.tif	0.289	0.078235
24	dmso-dapi-3_ch00.tif	2.248
25	dmso-fbl-3_ch00.tif	0.499		0.221975
26	dmso-npm1-3_ch00.tif	0.593		0.26379
27	dmso-dapi-3_ch00.tif	2.495
28	dmso-fbl-3_ch00.tif	0.544		0.218036
29	dmso-npm1-3_ch00.tif	0.61		0.244489
30	dmso-dapi-3_ch00.tif	2.024
31	dmso-fbl-3_ch00.tif	0.361		0.17836
32	dmso-npm1-3_ch00.tif	0.562		0.277668
33	dmso-dapi-3_ch00.tif	1.771
34	dmso-fbl-3_ch00.tif	0.301		0.16996
35	dmso-npm1-3_ch00.tif	0.575		0.324675
36	dmso-dapi-3_ch00.tif	4.459
37	dmso-fbl-3_ch00.tif	0.767		0.172012
38	dmso-npm1-3_ch00.tif	0.934		0.209464
39	dmso-dapi-3_ch00.tif	1.553
40	dmso-fbl-3_ch00.tif	0.415		0.267225
41	dmso-npm1-3_ch00.tif	0.498		0.32067
42	dmso-dapi-3_ch00.tif	1.663
43	dmso-fbl-3_ch00.tif	0.357		0.214672
44	dmso-npm1-3_ch00.tif	0.43		0.258569
